# Supplementary material for: Structure of the Pseudokinase VRK3 Reveals a Degraded Catalytic Site, a Highly Conserved Kinase Fold, and a Putative Regulatory Binding Site
Source: Structure. 2009 Jan 14;17(1):128–38. doi: 10.1016/j.str.2008.10.018 (PMC2639636; doi:10.1016/j.str.2008.10.018)
Supplement: Table S5. Summary of Motif Information for Active and Predicted Pseudokinases [file mmc2.xls]

## Sheet: Main
Currently designated a pseudokinase	Group	Family	Name	Accession	Gly-rich loop [Intact: intact motif, falls within the limitations of (G/A/SxGxxG/A/S), which is what is seen in almost all active kinases, Plausible: plausible modified motif (contains mild sequence changes that *could* be compatible with activity, though they are seldom seen in active kinases), Degraded: degraded motif, the location appears recognizable but there are major changes probably incom…	Gly-rich loop motif	Gly-rich loop notes	VAIK motif (Beta 3)	A (or V/L/I/M, which are also seen in active kinases)?	K?	K notes	HRD motif	DFG motif	Activity Prediction	HMM P score	Notes	Evolutionary Class	Evolution
Y	RGC	RGC	ANPa	SK034	Degraded	GRGSNY		VAVK	Y	K		HGN	DYG	Inactive - missing HRD	6e-33	All RGC group kinase domains (5 human, 6 fly, 26 worm) are predicted to be inactive	Ancient family, all inactive	All 5 human members (more in mouse) and many invertebrate expansions are inactive
Y	RGC	RGC	ANPb	SK035	Degraded	LRGSSY		VAIK	Y	K		HGS	DYG	Inactive - missing HRD	2e-41	All RGC group kinase domains (5 human, 6 fly, 26 worm) are predicted to be inactive	Ancient family, all inactive	All 5 human members (more in mouse) and many invertebrate expansions are inactive
Y	TK	CCK4	CCK4	SK411	Plausible	GKSEFG		VLVK	Y	K		HKD	ALG	Inactive - missing DFG	3e-73	Experimentally fails to show catalytic activity; homologs in fly and hydra also predicted to be inactive	Ancient family, all inactive	Single homologs in vertebrates, fly, hydra all inactive
Y	RGC	RGC	CYGD	SK097	Degraded	RSGPSQ		VWLK	N	K		HGR	DHG	Inactive - missing HRD	4e-26	Aparcio and Applebury (JBC, 1996) do show kinase activity in crude extracts, maybe artefactual. All RGC group kinase domains (5 human, 6 fly, 26 worm) are predicted to be inactive	Ancient family, all inactive	All 5 human members (more in mouse) and many invertebrate expansions are inactive
Y	RGC	RGC	CYGF	SK099	Degraded	QSGRSP		VWLK	N	K		HGR	DYG	Inactive - missing HRD	5e-36	All RGC group kinase domains (5 human, 6 fly, 26 worm) are predicted to be inactive	Ancient family, all inactive	All 5 human members (more in mouse) and many invertebrate expansions are inactive
Y	Other	PEK/GCN2	Domain2_GCN2	zSK490b	Degraded	GKLVYN		VLLY	Y	Y	VLLY is the best match in terms of the surrounding sequence, but it is hard to tell the correct segment to align to VAIK. There are several conserved K residues downstream, but the surrounding sequence does not look to be even a remote match for VAIK, so these are probably not the K72. Does appear to conserve the E91 part of the pair, so this is a mystery. It is possible that the downstream Ks in…	HKV	DYS	Inactive - missing K, HRD	9e-21	Second kinase domain. All GCN2 family kinases (1 human, 1 fly , 1 worm, 1 yeast) have a domain which is predicted to be inactive.	Ancient family, all inactive	Second domain inactive in single vertebrate member, and fly/worm/yeast
Y	TK	Jak	Domain2_JAK1	zSK185b	Plausible	GRGTRT		VILK	Y	K		HGN	DPG	Inactive - missing HRD	1e-26	Second kinase domain; believed to have a regulatory role. All secondary domains of Jak family kinases (4 from human, 1 from fly) are predicted to be inactive	Ancient family, all inactive	Four vertebrate members and one fly homolog all have inactive second KD
Y	TK	Jak	Domain2_JAK2	zSK186b	Plausible	GQGTFT		VLLK	Y	K		HGN	DPG	Inactive - missing HRD	1e-24	Second kinase domain; believed to have a regulatory role. All secondary domains of Jak family kinases (4 from human, 1 from fly) are predicted to be inactive	Ancient family, all inactive	Four vertebrate members and one fly homolog all have inactive second KD
Y	TK	Jak	Domain2_JAK3	zSK187b	Plausible	GHGSFT		VLLK	Y	K		HGN	DPG	Inactive - missing HRD	1e-07	Second kinase domain; believed to have a regulatory role. All secondary domains of Jak family kinases (4 from human, 1 from fly) are predicted to be inactive	Ancient family, all inactive	Four vertebrate members and one fly homolog all have inactive second KD
Y	TK	Jak	Domain2_TYK2	zSK385b	Plausible	GQGTRT		VVLK	Y	K		HGN	DPG	Inactive - missing HRD	6e-23	Second kinase domain; believed to have a regulatory role. All secondary domains of Jak family kinases (4 from human, 1 from fly) are predicted to be inactive	Ancient family, all inactive	Four vertebrate members and one fly homolog all have inactive second KD
Y	TK	Eph	EphA10	SK627	Intact	GGGRFG		VAVH	Y	H		HRG	GFG	Inactive - missing K, HRD, DFG	2e-37		Single inactivated vertebrate paralog	Vertebrate-specific inactive member of active family
Y	TK	Eph	EphB6	SK132	Intact	GTGSFG		VAIQ	Y	Q		HRS	RLG	Inactive - missing K, HRD, DFG	5e-36		Single inactivated vertebrate paralog	Vertebrate-specific inactive member of active family
Y	TK	EGFR	HER3/ErbB3	SK167	Intact	GSGVFG		VCIK	N	K		HRN	DFG	Inactive - missing HRD	2e-50	Experimentally fails to show catalytic activity	Single inactivated vertebrate paralog	Vertebrate-specific inactive member of active family
Y	RGC	RGC	HSER	SK171	Degraded	RRDTIQ	Motif is so degraded that it is hard to be sure alignment is correct, but it could be aligned with moderate confidence with the help of other RGC pseudokinases, which are not as degraded. Study by Jaleel et al shows ATP binding capacity, which is very surprising given highly degraded motif. Extensive vertebrate ortholog alignments were done to check the N-term region for a possible missed gly-ric…	VILK	Y	K		HGR	DFG	Inactive - missing HRD	8e-56	All RGC group kinase domains (5 human, 6 fly, 26 worm) are predicted to be inactive	Ancient family, all inactive	All 5 human members (more in mouse) and many invertebrate expansions are inactive
Y	TKL	MLK/ILK	ILK	SK177	Degraded	NENHSG		IVVK	Y	K		RHA	DVK	Inactive - missing HRD	5e-64	Experimentally shown to be associated with catalytic activity, which is lost when catalytic K is mutated to E (Persad et al (2000) PNAS 97 (7) 3207-12), but activity may be from an associated kinase that detaches when salk bridge is broken. Orthologs in fly and worm are also missing catalytic residues.	Ancient family, all inactive	Single homologs in vertebrates, fly, worm, all inactive
Y	TKL	IRAK	IRAK2	SK180	Intact	SQGTFA		FVFK	Y	K		HSN	HPM	Inactive - missing HRD, DFG	2e-22		Single inactivated vertebrate paralog	Vertebrate-specific: 1 of four family members is inactive; invertebrate homologs (fly, worm) are active
Y	TKL	IRAK	IRAK3	SK181	Plausible	GEGEIF	This is a relatively mild change, but coupled to loss of HRD, this is newly designated as a possible pseudokinase.	YAVK	Y	K		CGS	DFA	Inactive - missing HRD	2e-27
Y	TKL	KSR	KSR1	SK205	Intact	GQGRWG		VAIR	Y	R		HKD	DFG	Inactive - missing K	7e-55		Ancient family, all inactive	Both vertebrate family members are inactive, as are the single homologs in fly and worm
Y	TKL	KSR	KSR2	SK605	Intact	GKGRFG		VAIR	Y	R		HKD	DFG	Inactive - missing K	5e-60		Ancient family, all inactive	Both vertebrate family members are inactive, as are the single homologs in fly and worm
Y	TKL	TKL-Unique	MLKL	SK458	Degraded	RENEVS		KVFK	Y	K		HGK	GFE	Inactive - missing HRD, DFG	2e-29		Deuterostome family, all inactive	Vertebrate specific inactive divergent member of MLK; putative (inactive) MLKL in sea urchin, but other invertebrate MLKs are active
Y	Other	NRBP	NRBP1	SK479	Degraded	NQRNVP		VVWN	Y	N		HGN	SVA	Inactive - missing K, HRD, DFG	1e-18	All family members (2 human, 1 fly, 1 worm) are predicted to be in active.	Ancient family, all inactive	Both vertebrate family members are inactive, as are the single homologs in fly and worm
Y	Other	NRBP	NRBP2	SK520	Degraded	NQGNMP		VVWN	Y	N		HGN	SVW	Inactive - missing K, HRD, DFG	2e-14	All family members (2 human, 1 fly, 1 worm) are predicted to be in active.	Ancient family, all inactive	Both vertebrate family members are inactive, as are the single homologs in fly and worm
Y	CAMK	PSK	PSKH2	SK602	Intact	GTGSFS		FAIK	Y	K		HRN	DFG	Inactive - missing HRD	1e-76		Single inactivated vertebrate paralog	One of 2 human members (not in mouse). Urchin and worm homologs are active
Y	AGC	RSKL	RSKL1	SK517	Degraded	AFRVLG	Motif is degraded and hard to align, this is a best estimate	FILK	Y	K	This area is very degraded and hard to align. There is also a DTLK motif nearby, but it is not conserved within mammals, suggesting it is not K72. However, there is a plausible, conserved oooK motif well upstream which can be fitted in given a large insertion in the RSKL proteins, particularly in RSKL1. This insertion pushes the motif right up to, but not into, the next known domain, which is a M…	CRD	YFS	Inactive - missing DFG	3e-25	All family members (2 human, 1 fly, 1 worm) are predicted to be inactive.	Ancient family, all inactive	Both vertebrate family members are inactive, as are the single homologs in fly and worm
Y	AGC	RSKL	RSKL2	SK473	Degraded	GCRVVG	Motif is degraded and hard to align, this is a best estimate	FVVK	Y	K	This area is very degraded and hard to align. There is also a DTLK motif nearby, but it is not conserved within mammals, suggesting it is not K72. However, there is a plausible, conserved oooK motif well upstream which can be fitted in given a large insertion in the RSKL proteins, particularly in RSKL1. This insertion pushes the motif right up to, but not into, the next known domain, which is a M…	CRD	YFG	Inactive - missing DFG	1e-18	All family members (2 human, 1 fly, 1 worm) are predicted to be inactive.	Ancient family, all inactive	Both vertebrate family members are inactive, as are the single homologs in fly and worm
Y	TK	Ryk	RYK	SK340	Plausible	QEGTFG		AFVK	N	K		HKD	DNA	Active?		Has failed experimentally to show catalytic activity. The unusual R-K change in HRD motif is also seen in three Drosophila homologs and may kill activity, or make it experimentally undetectable. However, a similar HKD motif is seen in several active kinases. The DNA motif is quite divergent from the typical DFG: mutation of DNA to DFG can restore biochemical activity, indicating that this may be …	Ancient family, all inactive?	Single Drosophila homolog also thought to be inactive
Y	Other	SCY1	SCYL1	SK454	ND			VSIF	N	F		HNN	GLD	Inactive - missing K, HRD, DFG	0.02	All members of this family (3 human, 4 fly, 2 worm, 1 yeast) are predicted to be inactive	Ancient family, all inactive	All 3 vertebrate members and multiple homologs in fly, worm, others are inactive
Y	Other	SCY1	SCYL2	SK475	Intact	ASGGNG		VAVF	Y	F		HGN	GFD	Inactive - missing K, HRD, DFG	2e-14	All members of this family (3 human, 4 fly, 2 worm, 1 yeast) are predicted to be inactive	Ancient family, all inactive	All 3 vertebrate members and multiple homologs in fly, worm, others are inactive
Y	Other	SCY1	SCYL3	SK468	ND			ASVF	N	F		HNN	GME	Inactive - missing K, HRD, DFG	0.002	All members of this family (3 human, 4 fly, 2 worm, 1 yeast) are predicted to be inactive	Ancient family, all inactive	All 3 vertebrate members and multiple homologs in fly, worm, others are inactive
Y	Other	SgK071	SgK071	SK521	Plausible	NPGALG		HVIK	Y	K		HRN	DLS	Inactive - missing HRD	9e-25		Unique Vertebrate Kinase
Y	Other	Other-Unique	SgK196	SK628	Plausible	GEGAVK		VALS	Y	S		TRV	NFS	Inactive - missing K, HRD, DFG	0.0004	Very divergent kinase-like domain	Unique Vertebrate Kinase
Y	Other	NKF3	SgK223	SK643	Degraded	CDSGDA		YAVK	Y	K		HRD	NFL	Inactive - missing DFG	9e-06		Deuterostome family, all inactive	Both vertebrate family members and urchin ortholog are inactive
Y	Other	NKF3	SgK269	SK649	Degraded	CEAGDA		YAVK	Y	K		HCD	NFS	Inactive - missing DFG	8e-06		Deuterostome family, all inactive	Both vertebrate family members and urchin ortholog are inactive
Y	Other	NKF5	SgK307	SK699	ND			VTVK	N	K		HRS	NLE	Inactive - missing HRD, DFG	0.001		Vertebrate family, all inactive	Both vertebrate family members are inactive: vertebrate-specific family
Y	Other	Other-Unique	SgK396	SK652	ND			ILLK	Y	K		HGS	DFD	Inactive - missing HRD	9e-05	All RGC group kinase domains (5 human, 6 fly, 26 worm) are predicted to be inactive	Unique Vertebrate Kinase
Y	Other	NKF5	SgK424	SK707	ND			----	N	-	This appears to be essentially a truncated kinase that completely lacks this part of the kinase domain	---	---	Inactive - missing K, HRD, DFG	0.33	Very poor kinase domain homology, but is a clear homolog of SGK307, which has a divergent kinase domain	Vertebrate family, all inactive	Both vertebrate family members are inactive: vertebrate-specific family
Y	CAMK	SgK495	SgK495	SK492	ND		There is a GxGxxG motif well N-terminal to where it should be, this motif could be fit in to the alignment by assuming a large insertion in SgK495, but the surrounding sequence doesn’t look like the sequence surrounding a valid Gly-rich loop, so this was not done.	YQLK	N	K	Is in an unusual YQLK motif, but is quite plausible and is probably real based on alignment	HRD	NFC	Inactive - missing DFG	6e-38		Deuterostome family, all inactive	Single gene in deuterostomes, all inactive
Y	Other	Slob	Slob	SK528	Degraded	GWRIRK		LVLS	Y	S		YGH	DLE	Inactive - missing K, HRD	3e-05		Ancient family, all inactive
Y	STE	STE20/STLK	STLK5	SK433	Plausible	GKGFED	Shown by Boudeau et al to bind ATP. Sequence alignments show that the first 2 glycines are highly conserved, consistent with binding. The last residue (D) is only weakly conserved. Mutation of the first 2 glycines to D residues by Boudeau drasticly reduced ATP binding.	VTVR	N	R		HRS	GLR	Inactive - missing K, HRD, DFG	3e-40	Both human family members are predicted to be inactive, as are 1 worm and 1 fly homolog. Another worm homolog has HRD and DFG motifs, but the predicions lacks the N-terminal end of the kinase domain	Ancient family, all inactive	Two vertebrate paralogs and single worm/fly homologs all inactive
Y	STE	STE20/STLK	STLK6	SK434	Plausible	GRGFDN		VTIK	N	K		HRS	GLS	Inactive - missing HRD, DFG	4e-36	Both human family members are predicted to be inactive, as are 1 worm and 1 fly homolog. Another worm homolog has HRD and DFG motifs, but the predicions lacks the N-terminal end of the kinase domain	Ancient family, all inactive	Two vertebrate paralogs and single worm/fly homologs all inactive
Y	TK	TK-Unique	SuRTK106	SK530	Plausible	CSGSCG		VILK	Y	K		HGD	GLG	Inactive - missing DFG	1e-38		Unique Vertebrate Kinase	Vertebrate-specific kinase family, single member.
Y	Other	TBCK	TBCK	SK664	Degraded	EMGAFT		LTPN	N	N	There is an NSIK sequence downstream, but this is almost certainly not K72, it is too close to the helix C sequence (in fact it is in the Helix C region), and there is no E91 in Helix C)	HRA	KFG	Inactive - missing K, HRD, DFG	5e-38		Ancient family, all inactive	Single gene from Dicty to humans, all inactive
Y	CAMK	Trbl	Trb1	SK014	Degraded	EREHVS		LRCK	N	K		LGD	SLE	Inactive - missing DFG	8e-36	All members of this family (3 human, 1 fly) are predicted to be inactive)	Coelomate family, all inactive	3 vertebrate paralogs and fly/worm all inactive
Y	CAMK	Trbl	Trb2	SK160	Degraded	EGDHVF		LVCK	Y	K		LRD	SLE	Inactive - missing DFG	7e-35	All members of this family (3 human, 1 fly) are predicted to be inactive)	Coelomate family, all inactive	3 vertebrate paralogs and fly/worm all inactive
Y	CAMK	Trbl	Trb3	SK694	Degraded	EGGRAY		YTCK	N	K		LRD	NLE	Inactive - missing DFG	3e-23	All members of this family (3 human, 1 fly) are predicted to be inactive)	Coelomate family, all inactive	3 vertebrate paralogs and fly/worm all inactive
Y	Atypical	PIKK/TRRAP	TRRAP	SK380	ND (PIKK)		Is a PIKK, so standard motif is not expected. However, this region is poorly conserved relative to other PIKKs, so is appears that the ATP binding loop in TRRAP is not functional.	YLVM	Y	M		LNRLN	YFR	Inactive - missing K, HRD, DFG	(atypical)	HRD motif modified in PIKKs. All family members (1 human, 1 fly, 1 worm, 1 yeast) are predicted to be inactive	Ancient family, all inactive	Single ortholog from yeast to human, all inactive
Y	Other	ULK	ULK4	SK457	Plausible	GRGSKT		VAIL	Y	L		FCD	NFC	Inactive - missing K, DFG	2e-35		Single inactivated vertebrate paralog	One of 5 vertebrate paralogs are inactive, inveretebrates are generally active
Y	CAMK	CAMK-Unique	VACAMKL	SK062	Degraded	KTEEFC		HTCK	N	K		HRN	DFH	Inactive - missing HRD	4e-31		Unique Vertebrate Kinase
Y	CK1	VRK	VRK3	SK535	Degraded	TRDNQG		FSLK	N	K	Known to be correct from structure	HGN	GYG	Inactive - missing HRD, DFG	0.01		Single inactivated vertebrate paralog	One of 3 vertebrate paralogs are inactive, invertebrates have a single active homolog
N			AAK1	SK422	Intact			CALK	Y	K		HRD	DFG	Active
N			ABL	SK006	Intact			VAVK	Y	K		HRD	DFG	Active
N			ACK	SK009	Intact			VAVK	Y	K		HRD	DFG	Active
N			ACTR2	SK010	Intact			VAVK	Y	K		HRD	DFG	Active
N			ACTR2B	SK011	Intact			VAVK	Y	K		HRD	DFG	Active
N			AKT1	SK018	Intact			YAMK	Y	K		YRD	DFG	Active
N			AKT2	SK019	Intact			YAMK	Y	K		YRD	DFG	Active
N			AKT3	SK020	Intact			YAMK	Y	K		YRD	DFG	Active
N			ALK	SK024	Intact			VAVK	Y	K		HRD	DFG	Active
N			ALK1	SK025	Intact			VAVK	Y	K		HRD	DLG	Active
N			ALK2	SK026	Intact			VAVK	Y	K		HRD	DLG	Active
N			ALK4	SK028	Intact			VAVK	Y	K		HRD	DLG	Active
N			ALK7	SK405	Intact			VAVK	Y	K		HRD	DLG	Active
N			AMPKa1	SK032	Intact			VAVK	Y	K		HRD	DFG	Active
N			AMPKa2	SK033	Intact			VAVK	Y	K		HRD	DFG	Active
N			ANKRD3	SK546	Intact			LAIK	Y	K		HLD	DFG	Active
N			ARAF	SK036	Intact			VAVK	Y	K		HRD	DFG	Active
N			ARG	SK037	Intact			VAVK	Y	K		HRD	DFG	Active
N			ATM	SK038	NA (PIKK)		Is a PIKK, which does not follow ePK motif, but follows alternate PIKK motif	QLVK	Y	K		LGDRH	DLG	Active		HRD motif modified in PIKKs
N			ATR	SK039	NA (PIKK)		Is a PIKK, which does not follow ePK motif, but follows alternate PIKK motif	MMCK	Y	K		LGDRH	DFN	Active		HRD motif modified in PIKKs
N			AurA	SK407	Intact			LALK	Y	K		HRD	DFG	Active
N			AurB	SK406	Intact			VALK	Y	K		HRD	DFG	Active
N			AurC	SK043	Intact			VALK	Y	K		HRD	DFG	Active
N			AXL	SK044	Intact			VAVK	Y	K		HRD	DFG	Active
N			BARK1	SK045	Intact			YAMK	Y	K		YRD	DLG	Active
N			BARK2	SK478	Intact			YAMK	Y	K		YRD	DLG	Active
N			BIKE	SK704	Intact			CALK	Y	K		HRD	DFG	Active
N			BLK	SK049	Intact			VAIK	Y	K		HRD	DFG	Active
N			BMPR1A	SK027	Intact			VAVK	Y	K		HRD	DLG	Active
N			BMPR1B	SK030	Intact			VAVK	Y	K		HRD	DLG	Active
N			BMPR2	SK365	Intact			VAVK	Y	K		HRD	DFG	Active
N			BMX	SK417	Intact			VAVK	Y	K		HRD	DFG	Active
N			BRAF	SK050	Intact			VAVK	Y	K		HRD	DFG	Active
N			BRK	SK051	Intact			VAIK	Y	K		HRD	DFG	Active
N			BRSK1	SK598	Intact			VAIK	Y	K		HRD	DFG	Active
N			BRSK2	SK015	Intact			VAIK	Y	K		HRD	DFG	Active
N			BTK	SK052	Intact			VAIK	Y	K		HRD	DFG	Active
N			BUB1	SK409	Intact			FVLK	Y	K		HGD	DLG	Active	4e-11
N			BUBR1	SK053	Degraded	GNEDYC	This is a highly degraded motif, because it substitutes at G52, which is the most conserved of the 3Gs, plus at G55. The BUBs are weird, so it could still be active, but other changes suggest there could be problems with activity (see other motifs). This may be a pseudokinase.	TVIK	Y	K	This motif is plausible, but the motif AELT comes out the alignments, and the E91 partner is not present, suggesting no ion pair (though BUB1, which has better motifs, also does not have a clear E91).	HGD	DFS	Active? - though there is HGD motif, it is HGDxxxxC, indicating loss of metal binding. When combined with the major changes to other motifs, this is a possible pseudokinase.	0.003
N			CaMK1a	SK056	Intact			VAIK	Y	K		HRD	DFG	Active
N			CaMK1b	SK662	Intact			VALK	Y	K		HRD	DFG	Active
N			CaMK1d	SK572	Intact			FAVK	Y	K		HRD	DFG	Active
N			CaMK1g	SK021	Intact			FALK	Y	K		HRD	DFG	Active
N			CaMK2a	SK057	Intact			YAAK	Y	K		HRD	DFG	Active
N			CaMK2b	SK058	Intact			YAAK	Y	K		HRD	DFG	Active
N			CaMK2d	SK703	Intact			YAAK	Y	K		HRD	DFG	Active
N			CaMK2g	SK060	Intact			YAAK	Y	K		HRD	DFG	Active
N			CaMK4	SK061	Intact			YALK	Y	K		HRD	DFG	Active
N			CaMKK1	SK697	Intact			YAMK	Y	K		HRD	DFG	Active
N			CaMKK2	SK482	Intact			YAMK	Y	K		HRD	DFG	Active
N			caMLCK	SK536	Intact			LAAK	Y	K		HLD	DFG	Active
N	CAMK	CASK	CASK	SK064	Intact	GKGPFS		FAVK	Y	K		HRD	GFG	Active, despite missing DFG, N171	1e-74	All family members (1 human, 1 fly, 1 worm) predicted to be inactive, but Xtal of human suggests activity independent of Mg ions, in low-Mg environment of dendrites		Single member in metazoans, all cryptically active
N			CCRK	SK483	Intact			IALK	Y	K		HRD	DFG	Active
N			CDC2	SK065	Intact			VAMK	Y	K		HRD	DFG	Active
N			CDC7	SK066	Intact			IALK	Y	K		HRD	DFG	Active
N			CDK10	SK294	Intact			VALK	Y	K		HRD	DFG	Active
N			CDK11	SK443	Intact			YALK	Y	K		HRD	DMG	Active
N			CDK2	SK067	Intact			VALK	Y	K		HRD	DFG	Active
N			CDK3	SK068	Intact			VALK	Y	K		HRD	DFG	Active
N			CDK4	SK069	Intact			VALK	Y	K		HRD	DFG	Active
N			CDK5	SK070	Intact			VALK	Y	K		HRD	DFG	Active
N			CDK6	SK071	Intact			VALK	Y	K		HRD	DFG	Active
N			CDK7	SK055	Intact			VAIK	Y	K		HRD	DFG	Active
N			CDK8	SK072	Intact			YALK	Y	K		HRD	DMG	Active
N			CDK9	SK295	Intact			VALK	Y	K		HRD	DFG	Active
N			CDKL1	SK203	Intact			VAIK	Y	K		HRD	DFG	Active
N			CDKL2	SK202	Intact			VAIK	Y	K		HRD	DFG	Active
N			CDKL3	SK509	Intact			VAIK	Y	K		HRD	DFG	Active
N			CDKL4	SK466	Intact			VAVK	Y	K		HRD	DFG	Active
N			CDKL5	SK361	Intact			VAIK	Y	K		HRD	DFG	Active
N			CHED	SK076	Intact			VALK	Y	K		HRD	DFG	Active
N			CHK1	SK078	Intact			VAVK	Y	K		HRD	DFG	Active
N			CHK2	SK079	Intact			VAIK	Y	K		HRD	DFG	Active
N			CK1a	SK082	Intact			VAVK	Y	K		HRD	DFG	Active
N			CK1a2	SK541	Intact			VAVK	Y	K		HRD	DFG	Active
N			CK1d	SK083	Intact			VAIK	Y	K		HRD	DFG	Active
N			CK1e	SK084	Intact			VAIK	Y	K		HRD	DFG	Active
N			CK1g1	SK647	Intact			VAIK	Y	K		YRD	DFG	Active
N			CK1g2	SK086	Intact			VAIK	Y	K		YRD	DFG	Active
N			CK1g3	SK087	Intact			VAIK	Y	K		YRD	DFG	Active
N			CK2a1	SK088	Intact			VVVK	Y	K		HRD	DWG	Active
N			CK2a2	SK089	Intact			VVVK	Y	K		HRD	DWG	Active
N			CLIK1	SK493	Intact			VAVK	Y	K		HRD	DFG	Active
N			CLIK1L	SK452	Intact			VAVK	Y	K		HRD	DFG	Active
N			CLK1	SK090	Intact			VAVK	Y	K		HTD	DFG	Active
N			CLK2	SK091	Intact			VALK	Y	K		HTD	DFG	Active
N			CLK3	SK092	Intact			VALK	Y	K		HTD	DFG	Active
N			CLK4	SK484	Intact			VAVK	Y	K		HTD	DFG	Active
N			COT	SK093	Intact			MACK	Y	K		HHD	DFG	Active
N			CRIK	SK695	Intact			YAMK	Y	K		HRD	DFG	Active
N			CRK7	SK485	Intact			VALK	Y	K		HRD	DFG	Active
N			CSK	SK095	Intact			VAVK	Y	K		HRD	DFG	Active
N			CTK	SK418	Intact			VAVK	Y	K		HRD	DFG	Active
N			DAPK1	SK103	Intact			YAAK	Y	K		HFD	DFG	Active
N			DAPK2	SK104	Intact			YAAK	Y	K		HFD	DFG	Active
N			DAPK3	SK716	Intact			YAAK	Y	K		HFD	DFG	Active
N			DCAMKL1	SK063	Intact			YALK	Y	K		HRD	DFG	Active
N			DCAMKL2	SK527	Intact			FALK	Y	K		HRD	DFG	Active
N			DCAMKL3	SK459	Intact			YAMK	Y	K		HRD	DFG	Active
N			DDR1	SK400	Intact			VAVK	Y	K		HRD	DFG	Active
N			DDR2	SK410	Intact			VAVK	Y	K		HRD	DFG	Active
N			DLK	SK110	Intact			VAVK	Y	K		HRD	DFG	Active
N			DMPK1	SK111	Intact			YAMK	Y	K		HRD	DFG	Active
N			DMPK2	SK112	Intact			FAMK	Y	K		HRD	DFG	Active
N			DNAPK	SK113	NA (PIKK)		Is a PIKK, which does not follow ePK motif, but follows alternate PIKK motif	FLVK	Y	K		IGDRH	DFG	Active		HRD motif modified in PIKKs
N			Domain2_MSK1	zSK242b	Intact			FAVK	Y	K		HRD	DFG	Active		Second kinase domain
N			Domain2_MSK2	zSK243b	Intact			FAVK	Y	K		HRD	DFG	Active		Second kinase domain
N			Domain2_Obscn	zSK601b	Intact			LAAK	Y	K		HLD	DLG	Active		Second kinase domain
N			Domain2_RSK1	zSK336b	Intact			YAVK	Y	K		HRD	DFG	Active		Second kinase domain
N			Domain2_RSK2	zSK337b	Intact			FAVK	Y	K		HRD	DFG	Active		Second kinase domain
N			Domain2_RSK3	zSK338b	Intact			YAVK	Y	K		HRD	DFG	Active		Second kinase domain
N			Domain2_RSK4	zSK518b	Intact			FAVK	Y	K		HRD	DFG	Active		Second kinase domain
N			Domain2_SPEG	zSK537b	Intact			FVAK	Y	K		HLD	DFG	Active		Second kinase domain
N			DRAK1	SK486	Intact			FAAK	Y	K		HLD	DFG	Active
N			DRAK2	SK487	Intact			YAAK	Y	K		HLD	DFG	Active
N			DYRK1A	SK234	Intact			VAIK	Y	K		HCD	DFG	Active
N			DYRK1B	SK114	Intact			VAIK	Y	K		HCD	DFG	Active
N			DYRK2	SK115	Intact			VALK	Y	K		HCD	DFG	Active
N			DYRK3	SK488	Intact			VALK	Y	K		HCD	DFG	Active
N			DYRK4	SK116	Intact			VALK	Y	K		HCD	DFG	Active
N			EGFR	SK118	Intact			VAIK	Y	K		HRD	DFG	Active
N			EphA1	SK121	Intact			VAIK	Y	K		HRD	DFG	Active
N			EphA2	SK122	Intact			VAIK	Y	K		HRD	DFG	Active
N			EphA3	SK123	Intact			VAIK	Y	K		HRD	DFG	Active
N			EphA4	SK124	Intact			VAIK	Y	K		HRD	DFG	Active
N			EphA5	SK125	Intact			VAIK	Y	K		HRD	DFG	Active
N			EphA6	SK646	Intact			VAIK	Y	K		HRD	DFG	Active
N			EphA7	SK416	Intact			VAIK	Y	K		HRD	DFG	Active
N			EphA8	SK126	Intact			VAIK	Y	K		HRD	DFG	Active
N			EphB1	SK127	Intact			VAIK	Y	K		HRD	DFG	Active
N			EphB2	SK128	Intact			VAIK	Y	K		HRD	DFG	Active
N			EphB3	SK129	Intact			VAIK	Y	K		HRD	DFG	Active
N			EphB4	SK130	Intact			VAIK	Y	K		HRD	DFG	Active
N			Erk1	SK134	Intact			VAIK	Y	K		HRD	DFG	Active
N			Erk2	SK135	Intact			VAIK	Y	K		HRD	DFG	Active
N			Erk3	SK136	Intact			VAIK	Y	K		HRD	DFG	Active
N			Erk4	SK137	Intact			VAVK	Y	K		HRD	DFG	Active
N			Erk5	SK408	Intact			VAIK	Y	K		HRD	DFG	Active
N			Erk7	SK465	Intact			VAIK	Y	K		HRD	DFG	Active
N			FAK	SK138	Intact			VAIK	Y	K		HRD	DFG	Active
N			FER	SK140	Intact			VAVK	Y	K		HRD	DFG	Active
N			FES	SK142	Intact			VAVK	Y	K		HRD	DFG	Active
N			FGFR1	SK143	Intact			VAVK	Y	K		HRD	DFG	Active
N			FGFR2	SK144	Intact			VAVK	Y	K		HRD	DFG	Active
N			FGFR3	SK145	Intact			VAVK	Y	K		HRD	DFG	Active
N			FGFR4	SK147	Intact			VAVK	Y	K		HRD	DFG	Active
N			FGR	SK148	Intact			VAVK	Y	K		HRD	DFG	Active
N			FLT1	SK150	Intact			VAVK	Y	K		HRD	DFG	Active
N			FLT3	SK149	Intact			VAVK	Y	K		HRD	DFG	Active
N			FLT4	SK151	Intact			VAVK	Y	K		HRD	DFG	Active
N			FMS	SK094	Intact			VAVK	Y	K		HRD	DFG	Active
N			FRAP	SK152	NA (PIKK)		Is a PIKK, which does not follow ePK motif, but follows alternate PIKK motif	FLLK	Y	K		LGDRH	DFG	Active		HRD motif modified in PIKKs
N			FRK	SK419	Intact			VAVK	Y	K		HRD	DFG	Active
N			Fused	SK199	Intact			VALK	Y	K		HRD	DFG	Active
N			FYN	SK153	Intact			VAIK	Y	K		HRD	DFG	Active
N			GAK	SK155	Intact			YALK	Y	K		HRD	DFG	Active
N			GCK	SK048	Intact			AAVK	Y	K		HRD	DFG	Active
N			GCN2	SK490	Intact			YAVK	Y	K		HRD	DFG	Active
N			GPRK4	SK156	Intact			YACK	Y	K		YRD	DLG	Active
N			GPRK5	SK157	Intact			YACK	Y	K		YRD	DLG	Active
N			GPRK6	SK158	Intact			YACK	Y	K		YRD	DLG	Active
N			GPRK7	SK578	Intact			YACK	Y	K		YRD	DLG	Active
N			GSK3A	SK162	Intact			VAIK	Y	K		HRD	DFG	Active
N			GSK3B	SK163	Intact			VAIK	Y	K		HRD	DFG	Active
N			Haspin	SK692	Intact			VAIK	Y	K		HRD	DYT	Active	0.002	Divergent kinase domain, but shown experimentally to have activity.
N			HCK	SK164	Intact			VAVK	Y	K		HRD	DFG	Active
N			HER2/ErbB2	SK166	Intact			VAIK	Y	K		HRD	DFG	Active
N			HER4/ErbB4	SK168	Intact			VAIK	Y	K		HRD	DFG	Active
N			HH498	SK494	Intact			VAIK	Y	K		HRD	DFG	Active
N			HIPK1	SK169	Intact			VAIK	Y	K		HAD	DFG	Active
N			HIPK2	SK495	Intact			VAIK	Y	K		HAD	DFG	Active
N			HIPK3	SK314	Intact			VAIK	Y	K		HAD	DFG	Active
N			HIPK4	SK582	Intact			VAIK	Y	K		HAD	DFG	Active
N			HPK1	SK170	Intact			VALK	Y	K		HRD	DFG	Active
N			HRI	SK496	Intact			YAIK	Y	K	Corrected, was VCMK but is clear from alignment this was incorrect	HRD	DFG	Active
N			HUNK	SK502	Intact			VAIK	Y	K		HRD	DFG	Active
N			ICK	SK497	Intact			IAIK	Y	K		HRD	DFG	Active
N			IGF1R	SK174	Intact			VAIK	Y	K		HRD	DFG	Active
N			IKKa	SK175	Intact			IAIK	Y	K		HRD	DLG	Active
N			IKKb	SK176	Intact			IAIK	Y	K		HRD	DLG	Active
N			IKKe	SK193	Intact			VAVK	Y	K		HRD	DFG	Active
N			INSR	SK178	Intact			VAVK	Y	K		HRD	DFG	Active
N			IRAK1	SK179	Intact			YAVK	Y	K		HGD	DFG	Active
N			IRAK4	SK257	Intact			VAVK	Y	K		HRD	DFG	Active
N			IRE1	SK182	Intact			VAVK	Y	K		HRD	DFG	Active
N			IRE2	SK498	Intact			VAVK	Y	K		HRD	DFG	Active
N			IRR	SK183	Intact			VALK	Y	K		HRD	DFG	Active
N			ITK	SK184	Intact			VAIK	Y	K		HRD	DFG	Active
N			JAK1	SK185	Intact			VAVK	Y	K		HRD	DFG	Active
N			JAK2	SK186	Intact			VAVK	Y	K		HRD	DFG	Active
N			JAK3	SK187	Intact			VAVK	Y	K		HRD	DFG	Active
N			JNK1	SK188	Intact			VAIK	Y	K		HRD	DFG	Active
N			JNK2	SK189	Intact			VAVK	Y	K		HRD	DFG	Active
N			JNK3	SK190	Intact			VAIK	Y	K		HRD	DFG	Active
N			KDR	SK402	Intact			VAVK	Y	K		HRD	DFG	Active
N			KHS1	SK191	Intact			AAVK	Y	K		HRD	DFG	Active
N			KHS2	SK427	Intact			AAIK	Y	K		HRD	DFG	Active
N			KIS	SK661	Intact			GALK	Y	K		HAD	DFG	Active
N			KIT	SK201	Intact			VAVK	Y	K		HRD	DFG	Active
N			LATS1	SK441	Intact			YATK	Y	K		HRD	DFG	Active
N			LATS2	SK442	Intact			YAMK	Y	K		HRD	DFG	Active
N			LCK	SK206	Intact			VAVK	Y	K		HRD	DFG	Active
N			LIMK1	SK412	Intact			MVMK	Y	K		HRD	DFG	Active
N			LIMK2	SK207	Intact			MVMK	Y	K		HRD	DFG	Active
N			LKB1	SK208	Intact			RAVK	Y	K		HKD	DLG	Active
N			LMR1	SK413	Intact			VVVK	Y	K		HSD	DYG	Active
N			LMR2	SK414	Intact			VIVK	Y	K		HSD	DYG	Active
N			LMR3	SK415	Intact			VVVK	Y	K		HSD	DYG	Active
N			LOK	SK426	Intact			AAAK	Y	K		HRD	DFG	Active
N			LRRK1	SK698	Intact			VAVK	Y	K	Corrected, was FHIK but it was clear from alignment this was incorrect	FCD	DYG	Active
N			LRRK2	SK690	Intact			VAVK	Y	K		YRD	DYG	Active
N			LTK	SK209	Intact			VAIK	Y	K		HRD	DFG	Active
N			LYN	SK210	Intact			VAVK	Y	K		HRD	DFG	Active
N			LZK	SK398	Intact			VAVK	Y	K		HRD	DFG	Active
N			MAK	SK211	Intact			VAIK	Y	K		HRD	DFG	Active
N			MAP2K1	SK217	Intact			MARK	Y	K		HRD	DFG	Active
N			MAP2K2	SK218	Intact			MARK	Y	K		HRD	DFG	Active
N			MAP2K3	SK238	Intact			MAVK	Y	K		HRD	DFG	Active
N			MAP2K4	SK239	Intact			MAVK	Y	K		HRD	DFG	Active
N			MAP2K5	SK219	Intact			LAVK	Y	K		HRD	DFG	Active
N			MAP2K6	SK220	Intact			MAVK	Y	K		HRD	DFG	Active
N			MAP2K7	SK230	Intact			IAVK	Y	K		HRD	DFG	Active
N			MAP3K1	SK221	Intact			MAVK	Y	K		HRD	DFG	Active
N			MAP3K2	SK222	Intact			LAVK	Y	K		HRD	DFG	Active
N			MAP3K3	SK223	Intact			LASK	Y	K		HRD	DFG	Active
N			MAP3K4	SK224	Intact			MAMK	Y	K		HRD	DFG	Active
N			MAP3K5	SK225	Intact			IAIK	Y	K		HRD	DFG	Active
N			MAP3K6	SK503	Intact			IAIK	Y	K		HRD	DFG	Active
N			MAP3K7	SK681	Intact			IAIK	Y	K		HRD	DFG	Active
N			MAP3K8	SK573	Intact			IAVK	Y	K		HRD	DFG	Active
N			MAPKAPK2	SK212	Intact			FALK	Y	K		HRD	DFG	Active
N			MAPKAPK3	SK213	Intact			CALK	Y	K		HRD	DFG	Active
N			MAPKAPK5	SK214	Intact			FALK	Y	K		HRD	DFG	Active
N			MARK1	SK215	Intact			VAVK	Y	K		HRD	DFG	Active
N			MARK2	SK120	Intact			VAVK	Y	K		HRD	DFG	Active
N			MARK3	SK096	Intact			VAIK	Y	K		HRD	DFG	Active
N			MARK4	SK515	Intact			VAIK	Y	K		HRD	DFG	Active
N			MAST1	SK345	Intact			FAMK	Y	K		HRD	DFG	Active
N			MAST2	SK216	Intact			FAMK	Y	K		HRD	DFG	Active
N			MAST3	SK196	Intact			FAIK	Y	K		HRD	DFG	Active
N			MAST4	SK701	Intact			FAMK	Y	K		HRD	DFG	Active
N			MASTL	SK455	Intact			YAVK	Y	K		HRD	DFG	Active
N			MELK	SK298	Intact			VAIK	Y	K		HRD	DFG	Active
N			MER	SK226	Intact			VAVK	Y	K		HRD	DFG	Active
N			MET	SK227	Intact			CAVK	Y	K		HRD	DFG	Active
N			MISR2	SK228	Plausible	REGGHA	Looks good otherwise, probably active, despite unusual motif	VAIK	Y	K		HRD	DLG	Active
N			MLK1	SK232	Intact			VAVK	Y	K		HRD	DFG	Active
N			MLK2	SK233	Intact			VAVK	Y	K		HRD	DFG	Active
N			MLK3	SK356	Intact			VAVK	Y	K		HRD	DFG	Active
N			MLK4	SK691	Intact			VAVK	Y	K		HRD	DFG	Active
N			MNK1	SK235	Intact			YAVK	Y	K		HRD	DFD	Active
N			MNK2	SK236	Intact			YAVK	Y	K		HRD	DFD	Active
N			MOK	SK505	Intact			YACK	Y	K		HRD	DFG	Active
N			MOS	SK237	Intact			VAIK	Y	K		HLD	DFG	Active
N			MPSK1	SK506	Intact			YALK	Y	K		HRD	DLG	Active
N			MRCKa	SK299	Intact			FAMK	Y	K		HRD	DFG	Active
N			MRCKb	SK241	Intact			YAMK	Y	K		HRD	DFG	Active
N			MSK1	SK242	Intact			YAMK	Y	K		YRD	DFG	Active
N			MSK2	SK243	Intact			YAMK	Y	K		YRD	DFG	Active
N			MSSK1	SK507	Intact			VALK	Y	K		HTD	DLG	Active
N			MST1	SK244	Intact			VAIK	Y	K		HRD	DFG	Active
N			MST2	SK245	Intact			VAIK	Y	K		HRD	DFG	Active
N			MST3	SK246	Intact			VAIK	Y	K		HRD	DFG	Active
N			MST4	SK431	Intact			VAIK	Y	K		HRD	DFG	Active
N			MUSK	SK247	Intact			VAVK	Y	K		HRD	DFG	Active
N			MYO3A	SK636	Intact			AAVK	Y	K		HRD	DFG	Active
N			MYO3B	SK583	Intact			AAVK	Y	K		HRD	DFG	Active
N			MYT1	SK248	Intact			YAVK	Y	K		HLD	D--	Active
N			NDR1	SK249	Intact			YAMK	Y	K		HRD	DFG	Active
N			NDR2	SK500	Intact			YAMK	Y	K		HRD	DFG	Active
N			NEK1	SK250	Intact			YVIK	Y	K		HRD	DFG	Active
N			NEK10	SK645	Intact			LAMK	Y	K		HRD	DFG	Active
N			NEK11	SK574	Intact			KVLK	Y	K		HRD	DFG	Active
N			NEK2	SK251	Intact			LVWK	Y	K		HRD	DFG	Active
N			NEK3	SK252	Intact			FAMK	Y	K		HRD	DFG	Active
N			NEK4	SK256	Intact			YVIK	Y	K		HRD	DLG	Active
N			NEK5	SK558	Intact			CVIK	Y	K		HRD	DFG	Active
N			NEK6	SK420	Intact			VALK	Y	K		HRD	DLG	Active
N			NEK7	SK421	Intact			VALK	Y	K		HRD	DLG	Active
N			NEK8	SK476	Intact			VIIK	Y	K		HRD	DFG	Active
N			NEK9	SK470	Intact			VVWK	Y	K		HRD	DYG	Active
N			NIK	SK253	Intact			CAVK	Y	K		HGD	DFG	Active
N			NIM1	SK449	Intact			VAIK	Y	K		HRD	DFG	Active
N			NLK	SK255	Intact			VALK	Y	K		HRD	DFG	Active
N			NuaK1	SK195	Intact			VAIK	Y	K		HRD	DFG	Active
N			NuaK2	SK472	Intact			VAIK	Y	K		HRD	DFG	Active
N			Obscn	SK601	Intact			CAAK	Y	K		HLD	DFG	Active
N			Obscn-B domain	SK601	Plausible	QRGRFS	This is the B-domain of Obscn, it looks active but has this unusual G-loop	LAAK	Y	K		HLD	DLG	Active
N			OSR1	SK428	Intact			VAIK	Y	K		HRD	DFG	Active
N			p38a	SK264	Intact			VAVK	Y	K		HRD	DFG	Active
N			p38b	SK342	Intact			VAVK	Y	K		HRD	DFG	Active
N			p38d	SK344	Intact			VAIK	Y	K		HRD	DFG	Active
N			p38g	SK343	Intact			VAIK	Y	K		HRD	DFG	Active
N			p70S6K	SK265	Intact			FAMK	Y	K		YRD	DFG	Active
N			p70S6Kb	SK266	Intact			YAMK	Y	K		YRD	DFG	Active
N			PAK1	SK267	Intact			VAIK	Y	K		HRD	DFG	Active
N			PAK2	SK268	Intact			VAIK	Y	K		HRD	DFG	Active
N			PAK3	SK269	Intact			VAIK	Y	K		HRD	DFG	Active
N			PAK4	SK430	Intact			VAVK	Y	K		HRD	DFG	Active - odd DxxxxS motif but other motifs look great
N			PAK5	SK510	Intact			VAVK	Y	K		HRD	DFG	Active - odd DxxxxS motif but other motifs look great
N			PAK6	SK429	Intact			VAVK	Y	K		HRD	DFG	Active - odd DxxxxS motif but other motifs look great
N			PASK	SK499	Intact			VVVK	Y	K		HRD	DFG	Active
N			PBK	SK529	Plausible	GFGTGV	Looks good otherwise, probably active, despite unusual motif	WAVK	Y	K		HGD	DVG	Active
N			PCTAIRE1	SK271	Intact			VALK	Y	K		HRD	DFG	Active
N			PCTAIRE2	SK272	Intact			VALK	Y	K		HRD	DFG	Active
N			PCTAIRE3	SK273	Intact			VALK	Y	K		HRD	DFG	Active
N			PDGFRa	SK274	Intact			VAVK	Y	K		HRD	DFG	Active
N			PDGFRb	SK275	Intact			VAVK	Y	K		HRD	DFG	Active
N			PDK1	SK276	Intact			YAIK	Y	K		HRD	DFG	Active
N			PEK	SK281	Intact			YAIK	Y	K		HRD	DFG	Active
N			PFTAIRE1	SK282	Intact			VALK	Y	K		HRD	DFG	Active
N			PFTAIRE2	SK462	Intact			VALK	Y	K		HRD	DFG	Active
N			PHKg1	SK283	Intact			YAVK	Y	K		HRD	DFG	Active
N			PHKg2	SK284	Intact			FAVK	Y	K		HRD	DFG	Active
N			PIK3R4	SK262	Degraded	GSTRFF	Loss of G52 and G55 is pretty severe, other motifs look good though. This motif (and most of rest of kinase) is highly conserved, suggesting a modified, but functional, site.	VVVK	Y	K		HGD	DFA	Active
N			PIM1	SK291	Intact			VAIK	Y	K		HRD	DFG	Active
N			PIM2	SK292	Intact			VAIK	Y	K		HRD	DFG	Active
N			PIM3	SK200	Intact			VAVK	Y	K		HRD	DFG	Active
N			PINK1	SK456	Intact			LAIK	Y	K		HRD	DFG	Active	1e-20
N			PITSLRE	SK297	Plausible	EEGTYG	Looks good otherwise, probably active, despite unusual motif	VALK	Y	K		HRD	DFG	Active
N			PKACa	SK300	Intact			YAMK	Y	K		YRD	DFG	Active
N			PKACb	SK301	Intact			YAMK	Y	K		YRD	DFG	Active
N			PKACg	SK302	Intact			YAMK	Y	K		HRD	DFG	Active
N			PKCa	SK303	Intact			YAIK	Y	K		YRD	DFG	Active
N			PKCb	SK304	Intact			YAVK	Y	K		YRD	DFG	Active
N			PKCd	SK305	Intact			FAIK	Y	K		YRD	DFG	Active
N			PKCe	SK306	Intact			YAVK	Y	K		YRD	DFG	Active
N			PKCg	SK307	Intact			YAIK	Y	K		YRD	DFG	Active
N			PKCh	SK270	Intact			YAVK	Y	K		YRD	DFG	Active
N			PKCi	SK308	Intact			YAMK	Y	K		YRD	DYG	Active
N			PKCt	SK310	Intact			FAIK	Y	K		YRD	DFG	Active
N			PKCz	SK311	Intact			YAMK	Y	K		YRD	DYG	Active
N			PKD1	SK309	Intact			VAIK	Y	K		HCD	DFG	Active
N			PKD2	SK480	Intact			VAVK	Y	K		HCD	DFG	Active
N			PKD3	SK489	Intact			VAIK	Y	K		HCD	DFG	Active
N			PKG1	SK073	Intact			FAMK	Y	K		YRD	DFG	Active
N			PKG2	SK075	Intact			FAMK	Y	K		YRD	DFG	Active
N			PKN1	SK317	Intact			FAIK	Y	K		YRD	DFG	Active
N			PKN2	SK318	Intact			FAIK	Y	K		YRD	DFG	Active
N			PKN3	SK511	Intact			YAIK	Y	K		YRD	DFG	Active
N			PKR	SK119	Intact			YVIK	Y	K		HRD	DFG	Active
N			PLK1	SK315	Intact			FAGK	Y	K		HRD	DFG	Active
N			PLK2	SK353	Intact			YAAK	Y	K		HRD	DFG	Active
N			PLK3	SK316	Intact			YAVK	Y	K		HRD	DFG	Active
N			PLK4	SK341	Intact			VAIK	Y	K		HRD	DFG	Active
N			PRKX	SK313	Intact			FALK	Y	K		YRD	DFG	Active
N			PRKY	SK320	Intact			FALK	Y	K		YRD	DFG	Active
N			PRP4	SK321	Intact			VAVK	Y	K		HAD	DFG	Active
N			PRPK	SK464	Plausible	KQGAEA	Looks good otherwise, despite unusual motif	AVIK	Y	K	Orignally the motif for PRPK was recorded as PALE, but this no longer appears to be correct. There is a conserved AVIK motif n-terminal to PALE that aligns well with the VAIK in other kinases, and PALE is actually poorly conserved. This looks like a typical kinase from the standpoint of K72. E91 is also present.	HGD	DFG	Active	1e-05			Catalytic activity published
N			PSKH1	SK322	Intact			YAIK	Y	K		HRD	DFG	Active
N			PYK2	SK424	Intact			VAVK	Y	K		HRD	DFG	Active
N			QIK	SK513	Intact			VAIK	Y	K		HRD	DFG	Active
N			QSK	SK501	Intact			VAIK	Y	K		HRD	DFG	Active
N			RAF1	SK324	Intact			VAVK	Y	K		HRD	DFG	Active
N			RET	SK326	Intact			VAVK	Y	K		HRD	DFG	Active
N			RHOK	SK327	Intact			YACK	Y	K		YRD	DLG	Active
N			RIPK1	SK328	Plausible	DSGGFG	Looks good otherwise, probably active, despite unusual motif	MIMK	Y	K		HKD	DLG	Active
N			RIPK2	SK329	Intact			VAVK	Y	K		HHD	DFG	Active
N			RIPK3	SK330	Intact			VAVK	Y	K		HRD	DFG	Active
N			RNAseL	SK729	Plausible	ADTSEG	Looks good otherwise, probably active, despite unusual motif	VAVK	Y	K		HQD	DFD	Active	1e-09
N			ROCK1	SK331	Intact			YAMK	Y	K		HRD	DFG	Active
N			ROCK2	SK263	Intact			YAMK	Y	K		HRD	DFG	Active
N			RON	SK332	Intact			CAIK	Y	K		HRD	DFG	Active
N			ROR1	SK333	Plausible	GECAFG	Change to C at G52 is severe, but motif is good otherwise and other motifs suggest activity, RORs both seem to have odd G-loop so it may be OK	VAIK	Y	K		HKD	DLG	Active
N			ROR2	SK334	Degraded	GEDRFG	Change to D at G52 is very severe, but motif is good otherwise and other motifs suggest activity, RORs both seem to have odd G-loop so it may be OK	VAIK	Y	K		HKD	DLG	Active
N			ROS	SK335	Intact			VAVK	Y	K		HRD	DFG	Active
N			RSK1	SK336	Intact			YAMK	Y	K		YRD	DFG	Active
N			RSK2	SK337	Intact			YAMK	Y	K		YRD	DFG	Active
N			RSK3	SK338	Intact			YAMK	Y	K		YRD	DFG	Active
N			RSK4	SK518	Intact			YAMK	Y	K		YRD	DFG	Active
N			SBK	SK650	Intact			MALK	Y	K		HRD	DFG	Active
N			SGK	SK346	Intact			YAVK	Y	K		YRD	DFG	Active
N			SgK069	SK581	Intact			LALK	Y	K		YRD	DFG	Active
N			SgK085	SK709	Intact			LAAK	Y	K		HLD	DFG	Active
N			SgK110	SK592	Intact			VALK	Y	K		HAD	DLG	Active	9e-27
N			SGK2	SK523	Intact			YAVK	Y	K		YRD	DFG	Active
N			SgK288	SK658	Intact			YAIK	Y	K		HLD	DFG	Active
N			SGK3	SK525	Intact			YAVK	Y	K		YRD	DFG	Active
N			SgK493	SK460	Plausible	GSGYTK	Change to K is strange, looks like change in Wnks, though this kinase has K72, so doesn't seem to be necessary. There is an insertion between strand 3 and helix c, so this may add additional residues the pocket that balance things out.	VALK	Y	K		LLD	DLD	Active? - has D166 but is in DxxxxQ motif. Q could definitely replace N, but coupled with odd P-loop there are questions	6e-08
N			SgK494	SK491	Intact			FAVK	Y	K		HRD	DFG	Active
N			SgK496	SK516	Intact			CALK	Y	K		HRD	DLG	Active
N			SIK	SK604	Intact			VAIK	Y	K		HRD	DFG	Active
N			skMLCK	SK675	Intact			LAAK	Y	K		HLD	DFG	Active
N			SLK	SK348	Intact			AAAK	Y	K		HRD	DFG	Active
N			SMG1	SK665	NA (PIKK)		Is a PIKK, which does not follow ePK motif, but follows alternate PIKK motif	YLFK	Y	K		LGDRH	DYN	Active		HRD motif modified in PIKKs
N			smMLCK	SK231	Intact			WAGK	Y	K		HLD	DFG	Active
N			SNRK	SK625	Intact			VAVK	Y	K		HRD	DFG	Active
N			SPEG	SK537	Intact			FAAK	Y	K		HLD	DFG	Active
N			SRC	SK357	Intact			VAIK	Y	K		HRD	DFG	Active
N			SRM	SK425	Intact			VAIK	Y	K		HRD	DFG	Active
N			SRPK1	SK358	Intact			VAMK	Y	K		HTD	DLG	Active
N			SRPK2	SK359	Intact			VAMK	Y	K		HTD	DLG	Active
N			SSTK	SK524	Intact			VAIK	Y	K		HRD	DFG	Active
N			STK33	SK463	Intact			WAIK	Y	K		HRD	DFG	Active
N			STLK3	SK432	Intact			VAIK	Y	K		HRD	DFG	Active
N			SYK	SK363	Intact			VAVK	Y	K		HRD	DFG	Active
N			TAK1	SK364	Intact			VAIK	Y	K		HRD	DFG	Active
N			TAO1	SK436	Intact			VAIK	Y	K		HRD	DFG	Active
N			TAO2	SK362	Intact			VAIK	Y	K		HRD	DFG	Active
N			TAO3	SK435	Intact			VAIK	Y	K		HRD	DFG	Active
N			TBK1	SK531	Intact			FAIK	Y	K		HRD	DFG	Active
N			TEC	SK366	Intact			VAIK	Y	K		HRD	DFG	Active
N			TESK1	SK368	Intact			MVLK	Y	K		HRD	DFG	Active
N			TESK2	SK532	Intact			MALK	Y	K		HRD	DFG	Active
N			TGFBR1	SK029	Intact			VAVK	Y	K		HRD	DLG	Active
N			TGFBR2	SK369	Intact			VAVK	Y	K		HRD	DFG	Active
N			TIE1	SK370	Intact			AAIK	Y	K		HRD	DFG	Active
N			TIE2	SK367	Intact			AAIK	Y	K		HRD	DFG	Active
N			TLK1	SK373	Intact			AAVK	Y	K		HYD	DFG	Active
N			TLK2	SK374	Intact			VAVK	Y	K		HYD	DFG	Active
N			TNK1	SK375	Intact			VAVK	Y	K		HRD	DFG	Active
N			Trad	SK533	Intact			VAVK	Y	K		HLD	DLE	Active
N			Trio	SK376	Intact			VATK	Y	K		HLD	DFG	Active
N			TRKA	SK377	Intact			VAVK	Y	K		HRD	DFG	Active
N			TRKB	SK378	Intact			VAVK	Y	K		HRD	DFG	Active
N			TRKC	SK379	Intact			VAVK	Y	K		HRD	DFG	Active
N			TSSK1	SK705	Intact			VAIK	Y	K		HRD	DFS	Active
N			TSSK2	SK474	Intact			VAVK	Y	K		HRD	DFG	Active
N			TSSK3	SK471	Intact			VAIK	Y	K		HRD	DFG	Active
N			TSSK4	SK534	Intact			VAVK	Y	K		HRD	DFG	Active
N			TTBK1	SK526	Intact			VALK	Y	K		HRD	DFG	Active
N			TTBK2	SK453	Intact			VALK	Y	K		HRD	DFG	Active
N			TTK	SK383	Intact			YAIK	Y	K		HSD	DFG	Active
N			TTN	SK372	Intact			YMAK	Y	K		HFD	EFG	Active - E is positioned to functionally replace D	1e-60	A unique replacement of the D184 with E may still be functional; crystal structure shows unique arrangement where acidic group still in correct place to co-ordinate Mg++.
N			TXK	SK384	Intact			VAIK	Y	K		HRD	DFG	Active
N			TYK2	SK385	Intact			VAVK	Y	K		HRD	DFG	Active
N			TYRO3	SK386	Intact			VAVK	Y	K		HRD	DFG	Active
N			ULK1	SK387	Intact			VAVK	Y	K		HRD	DFG	Active
N			ULK2	SK388	Intact			VAIK	Y	K		HRD	DFG	Active
N			ULK3	SK450	Intact			VAIK	Y	K		HLD	DFG	Active
N			VRK1	SK389	Intact			CVVK	Y	K		HGD	DYG	Active	4e-10
N			VRK2	SK390	Intact			CVVK	Y	K		HGD	DYG	Active	3e-09
N			Wee1	SK391	Intact			YAIK	Y	K		HMD	D-E	Active
N			Wee1B	SK723	Intact			YAIK	Y	K		HLD	DLG	Active
N			Wnk1	SK508	Plausible	GRGSFK	This motif adds the K that compensates for the missing K at VAIK	VAWC	Y	C		HRD	DLG	Active - alternative K used		All Wnk family kinases lack the canonical K but contain an upstream conserved K that for Wnk1 was shown to be required for catalytic activity (Xu et al, JBC (2000) 275:16795-801)
N			Wnk2	SK016	Plausible	GRGSFK	This motif adds the K that compensates for the missing K at VAIK	VAWC	Y	C		HRD	DLG	Active - alternative K used		All Wnk family kinases lack the canonical K but contain an upstream conserved K that for Wnk1 was shown to be required for catalytic activity (Xu et al, JBC (2000) 275:16795-801)
N			Wnk3	SK641	Plausible	GRGAFK	This motif adds the K that compensates for the missing K at VAIK	VAWC	Y	C		HRD	DLG	Active - alternative K used		All Wnk family kinases lack the canonical K but contain an upstream conserved K that for Wnk1 was shown to be required for catalytic activity (Xu et al, JBC (2000) 275:16795-801)
N			Wnk4	SK588	Plausible	GRGSFK	This motif adds the K that compensates for the missing K at VAIK	VAWC	Y	C		HRD	DLG	Active - alternative K used		All Wnk family kinases lack the canonical K but contain an upstream conserved K that for Wnk1 was shown to be required for catalytic activity (Xu et al, JBC (2000) 275:16795-801)
N			YANK1	SK624	Intact			YAMK	Y	K		HRD	DFN	Active
N			YANK2	SK481	Intact			YAMK	Y	K		HRD	DFN	Active
N			YANK3	SK469	Intact			YAMK	Y	K		HRD	DFN	Active
N			YES	SK393	Intact			VAIK	Y	K		HRD	DFG	Active
N			YSK1	SK395	Intact			VAIK	Y	K		HRD	DFG	Active
N			ZAK	SK504	Intact			VAVK	Y	K		HRD	DFG	Active
N			ZAP70	SK397	Intact			VAIK	Y	K		HRD	DFG	Active
N			ZC1/HGK	SK437	Intact			AAIK	Y	K		HRD	DFG	Active
N			ZC2/TNIK	SK438	Intact			AAIK	Y	K		HRD	DFG	Active
N			ZC3/MINK	SK439	Intact			AAIK	Y	K		HRD	DFG	Active
N			ZC4/NRK	SK440	Intact			TAVK	Y	K		HRD	DFG	Active

## Sheet: HMM scores
QUERYTEXT	SCORE-full model	PSCORE-full model		SCORE-local	PSCORE-local
AGC_AKT__SK018_AKT1	369.84	2.7e-107		368.95	5.1e-107
AGC_AKT__SK020_AKT3	357.78	1.2e-103		356.9	2.2e-103
AGC_AKT__SK019_AKT2	354.89	8.7e-103		354	1.6e-102
CAMK_CAMKL_MARK_SK215_MARK1	351.27	1.1e-101		350.38	2e-101
CAMK_CAMKL_AMPK_SK033_AMPKa2	348.87	5.6e-101		347.97	1.1e-100
CAMK_CAMKL_MARK_SK096_MARK3	348.63	6.7e-101		347.71	1.3e-100
CAMK_CAMKL_BRSK_SK598_BRSK1	345.95	4.3e-100		345.07	7.8e-100
CAMK_CAMKL_QIK_SK513_QIK	343.89	1.8e-99		342.95	3.4e-99
CAMK_CAMKL_MARK_SK120_MARK2	343.1	3.1e-99		342.14	6e-99
CAMK_CAMKL_QIK_SK604_SIK	342.5	4.7e-99		341.55	9e-99
CAMK_CAMKL_MARK_SK515_MARK4	340.95	1.4e-98		340.01	2.6e-98
CMGC_CDK_CDC2_SK068_CDK3	339.3	4.3e-98		338.36	8.2e-98
CAMK_CAMKL_QIK_SK501_QSK	338.92	5.6e-98		337.89	1.1e-97
Other_TTK__SK383_TTK	336.82	2.4e-97		335.92	4.5e-97
CAMK_CAMKL_AMPK_SK032_AMPKa1	333.9	1.8e-96		332.99	3.4e-96
Other_AUR__SK407_AurA	333.06	3.2e-96		332.17	6e-96
STE_STE20_1_SK246_MST3	331.67	8.5e-96		330.76	1.6e-95
AGC_RSK_RSK_SK338_RSK3	330.18	2.4e-95		329.25	4.5e-95
CAMK_CAMKL_NuaK_SK195_NuaK1	329.2	4.7e-95		328.24	9.1e-95
CAMK_CAMKL_NuaK_SK472_NuaK2	327.57	1.5e-94		326.62	2.8e-94
AGC_RSK_RSK_SK337_RSK2	327.35	1.7e-94		326.42	3.2e-94
CMGC_CDK_CDC2_SK067_CDK2	327.3	1.8e-94		326.31	3.5e-94
CAMK_CAMK_I__SK021_CaMKIg	327.04	2.1e-94		326.12	4e-94
STE_STE20_1_SK395_YSK1	325.38	6.6e-94		324.46	1.3e-93
CAMK_CAMKL_MELK_SK298_MELK	325.25	7.3e-94		324.18	1.5e-93
AGC_RSK_RSK_SK336_RSK1	325.02	8.5e-94		324.09	1.6e-93
AGC_RSK_p70_SK265_p70S6K	323.57	2.3e-93		322.69	4.3e-93
CAMK_CAMKL_LKB_SK208_LKB1	323.57	2.3e-93		322.68	4.3e-93
CAMK_CAMK_I__SK056_CaMKIa	322.89	3.7e-93		321.97	7.1e-93
Other_PLK__SK341_SAK	322.98	3.5e-93		321.93	7.3e-93
Other_ULK__SK450_AA018361	322.82	3.9e-93		321.9	7.4e-93
STE_STE20_MST_SK244_MST1	320.35	2.2e-92		319.35	4.3e-92
CAMK_CAMK_I__SK572_CKLiK	320.09	2.6e-92		319.16	4.9e-92
STE_STE20_5_SK348_SLK	319.36	4.3e-92		318.45	8.1e-92
TKL_RAF__SK324_RAF1	318.3	9e-92		317.35	1.7e-91
Other_PLK__SK353_SNK	317.83	1.2e-91		316.9	2.4e-91
STE_STE20_PAK_SK269_PAK3	317.7	1.4e-91		316.7	2.7e-91
STE_STE20_PAK_SK268_PAK2	316.6	2.9e-91		315.66	5.6e-91
AGC_NDR__SK500_NDR2	316.46	3.2e-91		315.58	5.9e-91
Other_ULK__SK199_Fused	316.11	4.1e-91		315.14	8e-91
STE_STE20_MST_SK245_MST2	315.92	4.7e-91		314.93	9.3e-91
Other_NEK__SK250_NEK1	314.51	1.2e-90		313.6	2.3e-90
STE_STE20_PAK_SK267_PAK1	314.11	1.6e-90		313.1	3.3e-90
TKL_MLK_MLK_SK356_MLK3	313.08	3.3e-90		312.2	6.2e-90
CMGC_CDK_CDC2_SK065_CDC2	313.06	3.4e-90		312.09	6.6e-90
CAMK_Trio__SK376_Trio	312.42	5.3e-90		311.52	9.8e-90
AGC_RSK_RSK_SK518_RSK4	311.76	8.3e-90		310.79	1.6e-89
TK_Src__SK357_SRC	311.5	1e-89		310.64	1.8e-89
STE_STE20_1_SK431_STLK2	310.5	2e-89		309.59	3.8e-89
Other_NEK__SK558_pNEK5	310.15	2.5e-89		309.23	4.8e-89
AGC_SGK__SK346_SGK	309.73	3.4e-89		308.8	6.5e-89
AGC_PKC_Delta_SK310_PKCt	309.75	3.4e-89		308.74	6.8e-89
AGC_PKA__SK300_PKACa	309.53	3.9e-89		308.57	7.6e-89
AGC_PKA__SK302_PKACg	309	5.7e-89		308.04	1.1e-88
Other_AUR__SK043_AurC	308.63	7.3e-89		307.6	1.5e-88
Other_PLK__SK316_CNK	308.34	9e-89		307.45	1.7e-88
AGC_RSK_p70_SK266_p70S6Kb	308.06	1.1e-88		307.16	2e-88
AGC_NDR__SK441_WART1	307.73	1.4e-88		306.82	2.6e-88
TKL_MLK_MLK_SK233_MLK2	306.52	3.2e-88		305.62	5.9e-88
TKL_MLK_MLK_SK232_MLK1	306.23	3.8e-88		305.35	7.1e-88
Other_ULK__SK387_ULK1	306.04	4.4e-88		305.13	8.3e-88
AGC_NDR__SK249_NDR	305.34	7.2e-88		304.45	1.3e-87
TKL_RAF__SK050_BRAF	304.94	9.4e-88		304	1.8e-87
AGC_PKC_Eta_SK270_PKC_eta	304.83	1e-87		303.93	1.9e-87
AGC_RSK_MSK_SK242_MSK1	304.77	1.1e-87		303.87	2e-87
AGC_PKC_Delta_SK305_PKCd	303.66	2.3e-87		302.72	4.4e-87
CAMK_CAMK_I__SK662_CaMKIb	303.71	2.2e-87		302.7	4.5e-87
AGC_PKA__SK301_PKACb	303.23	3.1e-87		302.26	6e-87
AGC_PKB__SK276_PDK1	303.12	3.3e-87		302.01	7.2e-87
STE_STE20_5_SK426_GEK2	302.5	5.1e-87		301.55	9.9e-87
AGC_SGK__SK525_SGK3	302.38	5.6e-87		301.47	1e-86
CAMK_CAMK_II__SK703_CaMKIId	301.36	1.1e-86		300.41	2.2e-86
CAMK_CAMKL_MAKV_SK502_MAK-V	301.23	1.2e-86		300.31	2.3e-86
CAMK_PHK__SK283_PHKg1	300.96	1.5e-86		300.05	2.8e-86
Other_NEK__SK421_pNEK7	300.89	1.6e-86		299.97	3e-86
CAMK_DAPK__SK716_DAPK3	300.45	2.1e-86		299.55	4e-86
CAMK_CAMKL_SNRK_SK625_SNRK	300.35	2.3e-86		299.4	4.4e-86
CAMK_CHK2__SK079_CHK2	300.17	2.6e-86		299.26	4.9e-86
CAMK_CAMKL_NIM1_SK449_NIM1	300.13	2.6e-86		299.08	5.5e-86
AGC_SGK__SK523_SGK2	299.55	4e-86		298.56	7.8e-86
CAMK_Unique__SK463_STK33	299.49	4.1e-86		298.55	7.9e-86
CAMK_DCAMKL__SK459_DCAMKL3	299.36	4.5e-86		298.47	8.4e-86
AGC_PKA__SK313_PRKX	299.34	4.6e-86		298.45	8.5e-86
CAMK_CAMK_I__SK061_CaMKIV	298.85	6.4e-86		297.86	1.3e-85
STE_STE20_4_SK427_KHS2	298.63	7.5e-86		297.74	1.4e-85
AGC_PKC_Eta_SK306_PKCe	298.28	9.5e-86		297.39	1.8e-85
AGC_PKC_Iota_SK308_PKCi	297.95	1.2e-85		297.05	2.2e-85
AGC_NDR__SK442_WART2	297.89	1.3e-85		296.98	2.3e-85
STE_STE11__SK224_MAP3K4	297.67	1.5e-85		296.8	2.7e-85
AGC_RSK_MSK_SK243_MSK2	297.18	2e-85		296.29	3.8e-85
TK_Src__SK393_YES	295.67	5.8e-85		294.8	1.1e-84
Other_EIFK__SK119_EIF2aK	295.56	6.3e-85		294.7	1.1e-84
STE_STE11__SK223_MAP3K3	295.41	7e-85		294.51	1.3e-84
CAMK_CAMK_II__SK058_CaMKIIb	295.44	6.8e-85		294.5	1.3e-84
AGC_PKN__SK318_PKN2	294.65	1.2e-84		293.75	2.2e-84
Other_PLK__SK315_PLK1	294.48	1.3e-84		293.58	2.5e-84
CAMK_CAMK_II__SK057_CaMKIIa	293.63	2.4e-84		292.66	4.7e-84
Other_AUR__SK406_AurB	293.06	3.6e-84		292.13	6.8e-84
Other_CAMKK__SK482_CAMKKb	292.76	4.4e-84		291.79	8.6e-84
AGC_PKN__SK317_PKN1	292.41	5.6e-84		291.4	1.1e-83
AGC_PKC_Iota_SK311_PKCz	292.13	6.8e-84		291.24	1.3e-83
CMGC_CDKL__SK361_CDKL5	291.41	1.1e-83		290.35	2.3e-83
Other_NEK__SK256_pNEK4	291.11	1.4e-83		290.21	2.6e-83
TKL_RAF__SK036_ARAF	291.01	1.5e-83		290.07	2.8e-83
CAMK_CAMK_II__SK060_CaMKIIg	291.02	1.5e-83		290.06	2.8e-83
CMGC_CDKL__SK203_CDKL1	289.88	3.2e-83		288.95	6.2e-83
CMGC_MAPK_Erk7_SK465_ERK7	289.67	3.7e-83		288.73	7.2e-83
CAMK_PHK__SK284_PHKg2	288.7	7.3e-83		287.78	1.4e-82
STE_STE20_3_SK438_ZC2	288.09	1.1e-82		287.03	2.3e-82
TK_Src__SK419_FRK	287.67	1.5e-82		286.75	2.8e-82
CAMK_DCAMKL__SK063_DCAMKL1	287.63	1.5e-82		286.68	3e-82
Other_NEK__SK420_pNEK6	287.52	1.7e-82		286.57	3.2e-82
Other_NEK__SK252_NEK3	287.05	2.3e-82		286.1	4.4e-82
CAMK_DCAMKL__SK527_DCAMKL2	286.59	3.1e-82		285.7	5.8e-82
CMGC_CDK_CDK5_SK070_CDK5	286.6	3.1e-82		285.53	6.6e-82
CMGC_CDKL__SK466_CDKL4	285.54	6.5e-82		284.48	1.4e-81
AGC_MAST__SK196_MAST3	285.38	7.3e-82		284.37	1.5e-81
AGC_MAST__SK216_MAST205	284.69	1.2e-81		283.71	2.3e-81
CAMK_DAPK__SK103_DAPK1	284.56	1.3e-81		283.66	2.4e-81
Other_ULK__SK388_ULK2	284.34	1.5e-81		283.4	2.9e-81
CAMK_RSKb__zSK518b_zSK518b_RSK4	284.36	1.5e-81		283.36	3e-81
TKL_RIP__SK328_RIPK1	284.31	1.5e-81		283.33	3e-81
TK_Src__SK153_FYN	283.92	2e-81		283.04	3.7e-81
Other_NEK__SK251_NEK2	283.95	2e-81		283.03	3.7e-81
STE_Unique__SK093_COT	283.94	2e-81		283.03	3.7e-81
AGC_PKG__SK073_CGK	283.95	2e-81		282.83	4.3e-81
CMGC_CDKL__SK202_CDKL2	283.77	2.2e-81		282.79	4.4e-81
CMGC_CDKL__SK509_CDKL3	283.6	2.5e-81		282.71	4.7e-81
CMGC_CDK_TAIRE_SK271_PCTAIRE1	281.76	9e-81		280.7	1.9e-80
TKL_MLK_MLK_SK691_pMLK4	281.61	9.9e-81		280.63	2e-80
AGC_PKC_Alpha_SK303_PKCa	281.46	1.1e-80		280.51	2.1e-80
Other_NEK__SK574_NEK11	281.34	1.2e-80		280.41	2.3e-80
CAMK_RSKb__zSK336b_zSK336b_RSK1	281.21	1.3e-80		280.18	2.7e-80
STE_STE20_4_SK191_KHS1	280.35	2.4e-80		279.43	4.5e-80
CAMK_PSK__SK322_PSKH1	279.68	3.8e-80		278.74	7.3e-80
CAMK_RSKb__zSK338b_zSK338b_RSK3	279.47	4.4e-80		278.53	8.4e-80
STE_STE20_1_SK428_OSR1	279.17	5.4e-80		278.23	1e-79
CAMK_RSKb__zSK242b_zSK242b_MSK1	278.06	1.2e-79		277.35	1.9e-79
AGC_PKC_Iota_SK702_PKCx	277.74	1.5e-79		276.84	2.7e-79
TK_DDR__SK400_DDR1	277.64	1.6e-79		276.69	3e-79
CAMK_TSSK__SK471_TSSK3	277.58	1.6e-79		276.67	3.1e-79
CAMK_MLCK__SK709_SGK085	277.2	2.1e-79		276.29	4e-79
STE_STE20_PAK_SK510_pPAK5	274.56	1.3e-78		276.11	4.5e-79
CAMK_DAPK__SK104_DAPK2	276.49	3.5e-79		275.51	6.8e-79
CAMK_RSKb__zSK337b_zSK337b_RSK2	276.39	3.7e-79		275.46	7.1e-79
CAMK_CAMKL_BRSK_SK015_BRSK2	204.13	2.1e-57		274.17	1.7e-78
STE_STE11__SK222_MAP3K2	274.64	1.2e-78		273.72	2.4e-78
CMGC_CDK_CDK4_SK071_CDK6	273.99	2e-78		273.04	3.8e-78
AGC_DMPK__SK331_ROCK1	273.91	2.1e-78		272.98	4e-78
STE_STE20_3_SK437_ZC1	273.99	2e-78		272.9	4.2e-78
STE_STE11__SK444_MAP3K9	273.29	3.2e-78		272.38	6e-78
STE_STE11__SK573_MAP3K8	273	3.9e-78		272.07	7.4e-78
STE_STE20_1_SK432_STLK3	272.96	4e-78		272.02	7.7e-78
AGC_DMPK__SK263_ROCK2	272.9	4.2e-78		271.99	7.9e-78
Other_NEK__SK476_NEK8	272.68	4.9e-78		271.73	9.4e-78
TK_Trk__SK378_TRKB	272.3	6.3e-78		271.32	1.2e-77
STE_STE20_3_SK439_ZC3	272.14	7.1e-78		271.05	1.5e-77
STE_STE20_4_SK048_GCK	271.73	9.4e-78		270.77	1.8e-77
TK_Trk__SK379_TRKC	271.47	1.1e-77		270.48	2.2e-77
CMGC_CDK_CDK7_SK055_CDK7	271.21	1.3e-77		270.2	2.7e-77
TK_Abl__SK006_ABL	270.95	1.6e-77		269.92	3.3e-77
STE_STE11__SK225_MAP3K5	267.99	1.3e-76		269.62	4.1e-77
TK_Src__SK206_LCK	270.32	2.5e-77		269.41	4.7e-77
TK_Src__SK164_HCK	270.24	2.6e-77		269.35	4.9e-77
TKL_LISK_LIMK_SK412_LIMK1	270.08	3e-77		269.19	5.4e-77
Other_CKII__SK088_CKIIa	270.02	3.1e-77		269.11	5.8e-77
AGC_MAST__SK345_SAST	269.56	4.2e-77		268.54	8.5e-77
CMGC_RCK__SK497_ICK	269.44	4.6e-77		268.27	1e-76
CMGC_CDK_TAIRE_SK272_PCTAIRE2	268.7	7.7e-77		267.61	1.6e-76
Other_CKII__SK089_CKIIa'	268.46	9.1e-77		267.57	1.7e-76
CMGC_CDK_CRK7_SK485_CRK7	268.45	9.1e-77		267.55	1.7e-76
CAMK_PSK__SK602_PSKH2	268.09	1.2e-76		267.18	2.2e-76			Dead
STE_STE20_TAO_SK435_SULU1	267.48	1.8e-76		266.47	3.6e-76
Other_CAMKK__SK697_CAMKKa	265.42	7.4e-76		266.32	4e-76
STE_STE20_TAO_SK436_SULU3	266.18	4.4e-76		265.23	8.5e-76
TK_Src__SK051_BRK	266.11	4.6e-76		265.14	9e-76
CMGC_MAPK_ERK_SK408_ERK5	266.04	4.8e-76		265.1	9.3e-76
TKL_MLK_MLK_SK504_sMLK4	265.93	5.2e-76		265.02	9.8e-76
TK_EGFR__SK118_EGFR	265.7	6.1e-76		264.77	1.2e-75
STE_STE20_4_SK170_HPK1	265.62	6.5e-76		264.71	1.2e-75
TK_Src__SK210_LYN	265.49	7.1e-76		264.59	1.3e-75
STE_STE20_NinaC_SK636_MYO3A	265.55	6.8e-76		264.48	1.4e-75
Other_CKII__SK750_CKIIar	265.08	9.5e-76		264.17	1.8e-75
STE_STE20_PAK_SK430_pPAK4	262.31	6.4e-75		264.15	1.8e-75
STE_STE11__SK681_MAP3K7	263.72	2.4e-75		264.11	1.8e-75
CMGC_MAPK_ERK_SK135_ERK2	264.9	1.1e-75		263.93	2.1e-75
AGC_PKN__SK511_PKN3	263.99	2e-75		262.98	4e-75
CAMK_PKD__SK480_PKD2	263.84	2.2e-75		262.82	4.5e-75
CAMK_MLCK__SK536_caMLCK	263.44	2.9e-75		262.52	5.6e-75
TK_Src__SK148_FGR	262.99	4e-75		261.93	8.4e-75
Other_MOS__SK237_MOS	262.66	5e-75		261.73	9.6e-75
AGC_DMPK__SK695_CRIK	262.71	4.9e-75		261.69	9.8e-75
CAMK_CASK__SK064_CASK	262.48	5.7e-75		261.47	1.1e-74			Dead
STE_STE11__SK221_MAP3K1	261.99	8e-75		261.01	1.6e-74
AGC_GRK__SK158_GPRK6	261.92	8.4e-75		260.95	1.6e-74
CMGC_CDK_CRK7_SK076_CHED	261.71	9.7e-75		260.82	1.8e-74
TK_DDR__SK410_DDR2	261.39	1.2e-74		260.47	2.3e-74
TK_Abl__SK037_ARG	261.42	1.2e-74		260.42	2.4e-74
CMGC_CDK_CDK4_SK069_CDK4	260.55	2.2e-74		259.59	4.2e-74
STE_STE20_PAK_SK429_pPAK6	260.54	2.2e-74		259.47	4.6e-74
CAMK_MLCK__SK231_smMLCK	260.32	2.6e-74		259.39	4.9e-74
TKL_MLK_TAK1_SK364_TAK1	260.24	2.7e-74		259.35	5e-74
CMGC_MAPK_p38_SK344_p38delta	260.23	2.7e-74		259.26	5.3e-74
AGC_PKG__SK075_cGMPKII	260.13	2.9e-74		258.99	6.4e-74
AGC_PKC_Alpha_SK304_PKCb	259.85	3.5e-74		258.85	7.1e-74
CMGC_RCK__SK211_MAK	259.04	6.2e-74		257.86	1.4e-73
CAMK_DAPK__SK486_DRAK1	259	6.4e-74		257.85	1.4e-73
CMGC_MAPK_p38_SK264_p38alpha	258.76	7.5e-74		257.74	1.5e-73
CMGC_CDK_CDK9_SK295_CDK9	258.73	7.7e-74		257.73	1.5e-73
STE_STE11__SK503_MAP3K6	254.83	1.1e-72		257.27	2.1e-73
TKL_MLK_LZK_SK398_LZK	257.04	2.5e-73		256.07	4.9e-73
TK_CCK4__SK411_CCK4	256.94	2.7e-73		256.05	4.9e-73			Dead
CAMK_TSSK__SK474_TSSK2	256.31	4.1e-73		255.31	8.2e-73
AGC_PKC_Alpha_SK307_PKCg	256.24	4.3e-73		255.27	8.4e-73
CAMK_CAMKL_CHK1_SK078_CHK1	255.7	6.3e-73		254.62	1.3e-72
TK_Tec__SK384_TXK	255.27	8.5e-73		254.35	1.6e-72
AGC_PKA__SK320_PRKY	217.11	2.6e-61		254.21	1.8e-72
CMGC_MAPK_JNK_SK189_JNK2	255.16	9.1e-73		254.08	1.9e-72
CMGC_MAPK_JNK_SK190_JNK3	254.57	1.4e-72		253.58	2.7e-72
Other_NEK__SK470_NEK9	254.12	1.9e-72		253.15	3.7e-72
CAMK_TSSK__SK534_TSSK4	252.94	4.2e-72		251.99	8.2e-72
TK_EGFR__SK168_HER4	252.64	5.2e-72		251.66	1e-71
CMGC_MAPK_p38_SK343_p38gamma	252.62	5.3e-72		251.64	1e-71
AGC_MAST__SK701_MAST4	223.22	3.8e-63		251.37	1.3e-71
AGC_GRK__SK478_BARK2	251.62	1.1e-71		250.72	2e-71
TK_Fes__SK140_FER	251.18	1.4e-71		250.23	2.8e-71
CMGC_MAPK_JNK_SK188_JNK1	251.16	1.5e-71		250.18	2.9e-71
TK_Tec__SK366_TEC	251.02	1.6e-71		249.99	3.3e-71
CMGC_CDK_TAIRE_SK273_PCTAIRE3	250.64	2.1e-71		249.57	4.4e-71
CAMK_RSKb__zSK243b_zSK243b_MSK2	244.02	2.1e-69		247.87	1.4e-70
CMGC_CDK_CDK10_SK294_CDK10	248.83	7.4e-71		247.84	1.5e-70
CMGC_RCK__SK505_MOK	248.85	7.3e-71		247.8	1.5e-70
CMGC_MAPK_ERK_SK134_ERK1	248.74	7.8e-71		247.78	1.5e-70
TK_Fak__SK138_FAK	247.91	1.4e-70		246.9	2.8e-70
Other_TLK__SK374_TLK2	247.74	1.6e-70		246.83	2.9e-70
AGC_DMPK__SK241_MRCKb	247.62	1.7e-70		246.67	3.3e-70
AGC_DMPK__SK112_DMPK2	247.31	2.1e-70		246.34	4.1e-70
AGC_GRK__SK045_BARK1A	246.58	3.5e-70		245.7	6.4e-70
TKL_MLK_LZK_SK110_DLK	245.29	8.5e-70		245.43	7.7e-70
CAMK_PKD__SK489_PKD3	246.2	4.6e-70		245.1	9.7e-70
CAMK_MAPKAPK_MNK_SK235_MNK1	245.83	5.9e-70		244.89	1.1e-69
AGC_GRK__SK157_GPRK5	245.47	7.5e-70		244.45	1.5e-69
TK_EGFR__SK166_HER2	245.18	9.2e-70		244.28	1.7e-69
CAMK_TSSK__SK524_SSTK	245.18	9.2e-70		244.23	1.8e-69
TK_Eph__SK123_EphA3	244.88	1.1e-69		243.96	2.1e-69
CMGC_CDK_PITSLRE_SK297_PITSLRE	244.88	1.1e-69		243.91	2.2e-69
AGC_YANK__SK624_YANK1	244.6	1.4e-69		243.64	2.7e-69
CMGC_MAPK_nmo_SK255_NLK	244.32	1.7e-69		243.26	3.5e-69
CAMK_TSSK__SK705_TSSK1	243.72	2.5e-69		242.72	5.1e-69
STE_STE20_TAO_SK362_SULU2	243.34	3.3e-69		242.41	6.3e-69
TK_FGFR__SK143_FGFR1	243.38	3.2e-69		242.37	6.5e-69
STE_STE20_NinaC_SK583_MYO3B	243.2	3.6e-69		242.05	8.1e-69
Other_DYRK_Dyrk1_SK114_DYRK1B	242.52	5.8e-69		241.48	1.2e-68
AGC_YANK__SK481_YANK2	242.42	6.2e-69		241.48	1.2e-68
TK_Trk__SK377_TRKA	242.38	6.4e-69		241.39	1.3e-68
CMGC_GSK__SK162_GSK3A	242.13	7.6e-69		241.05	1.6e-68
CMGC_GSK__SK163_GSK3B	242.09	7.9e-69		241	1.7e-68
TK_Src__SK049_BLK	241.96	8.6e-69		240.92	1.8e-68
AGC_GRK__SK156_GPRK4	241.29	1.4e-68		240.27	2.8e-68
STE_STE7__SK239_MAP2K4	240.99	1.7e-68		240.07	3.2e-68
AGC_DMPK__SK299_PK428	240.93	1.8e-68		239.97	3.4e-68
CAMK_Trio__SK533_Trad	240.61	2.2e-68		239.65	4.2e-68
TK_Eph__SK125_EphA5	239.92	3.5e-68		239	6.7e-68
TK_Ret__SK326_RET	239.91	3.5e-68		238.85	7.4e-68
Other_DYRK_HIPK_SK495_HIPK2	239.6	4.4e-68		238.6	8.8e-68
CMGC_CDK_TAIRE_SK282_PFTAIRE1	239.46	4.9e-68		238.28	1.1e-67
TK_Eph__SK127_EphB1	239.14	6.1e-68		238.21	1.2e-67
AGC_GRK__SK327_RHODK	238.48	9.6e-68		237.6	1.8e-67
Other_DYRK_Dyrk2_SK115_DYRK2	237.81	1.5e-67		236.86	3e-67
TK_Tec__SK052_BTK	237.34	2.1e-67		236.42	4e-67
CAMK_MAPKAPK_MNK_SK236_MNK2	237.3	2.2e-67		236.35	4.2e-67
TKL_LISK_LIMK_SK207_LIMK2	234	2.1e-66		236.24	4.5e-67
CAMK_DAPK__SK487_DRAK2	236.97	2.7e-67		235.74	6.4e-67
CMGC_CDK_TAIRE_SK462_PFTAIRE2	236.32	4.3e-67		235.11	9.9e-67
TK_Eph__SK122_EphA2	235.16	9.5e-67		234.23	1.8e-66
TK_Eph__SK124_EphA4	234.82	1.2e-66		233.91	2.3e-66
TK_Eph__SK416_EphA7	234.7	1.3e-66		233.79	2.5e-66
TK_Eph__SK128_EphB2	234.57	1.4e-66		233.65	2.7e-66
CAMK_Trio__SK601_Obscurin	234.17	1.9e-66		233.14	3.9e-66
TK_FGFR__SK145_FGFR3	234.15	1.9e-66		233.12	3.9e-66
CAMK_MLCK__SK675_skMLCK	233.83	2.4e-66		232.93	4.5e-66
AGC_YANK__SK469_YANK3	233.77	2.5e-66		232.85	4.8e-66
TK_Musk__SK247_MUSK	233.75	2.5e-66		232.76	5e-66
TK_Tec__SK184_ITK	233.21	3.7e-66		232.22	7.4e-66
TK_FGFR__SK147_FGFR4	233.15	3.9e-66		232.13	7.8e-66
STE_STE20_3_SK440_ZC4	232.84	4.8e-66		231.79	9.9e-66
TK_FGFR__SK144_FGFR2	232.54	5.9e-66		231.55	1.2e-65
TK_Tie__SK367_TEK	232.46	6.2e-66		231.45	1.3e-65
Other_DYRK_Dyrk2_SK488_DYRK3	232.44	6.3e-66		231.45	1.3e-65
TK_Tec__SK417_BMX	232.26	7.2e-66		231.27	1.4e-65
CMGC_MAPK_p38_SK342_p38beta	232.33	6.8e-66		231.24	1.5e-65
STE_STE7__SK217_MAP2K1	231.64	1.1e-65		230.75	2e-65
TK_SEV__SK335_ROS	231.51	1.2e-65		230.59	2.3e-65
Other_NEK__SK645_NEK10	231.31	1.4e-65		230.41	2.6e-65
CMGC_MAPK_ERK_SK136_ERK3	230.16	3.1e-65		229.27	5.7e-65
Other_TLK__SK373_TLK1	230.15	3.1e-65		229.23	5.8e-65
TK_Met__SK227_MET	229.82	3.9e-65		228.88	7.4e-65
TK_Ack__SK009_ACK	229.38	5.2e-65		228.42	1e-64
TK_Src__SK425_SAD	228.95	7.1e-65		228.04	1.3e-64
Other_DYRK_Dyrk1_SK234_DYRK1A	228.04	1.3e-64		226.98	2.8e-64
AGC_DMPK__SK111_DMPK	227.8	1.6e-64		226.79	3.2e-64
TK_PDGFR__SK149_FLT3	227.45	2e-64		226.17	4.9e-64
Other_DYRK_HIPK_SK169_HIPK1	225.26	9.2e-64		224.25	1.8e-63
TK_Eph__SK646_EPHA6	224.03	2.1e-63		223.14	4e-63
TK_Csk__SK095_CSK	223.61	2.9e-63		222.68	5.5e-63
Other_EIFK__SK490_GCN2	223.38	3.4e-63		222.38	6.7e-63
TK_Axl__SK044_AXL	223.07	4.2e-63		222	8.7e-63
STE_STE7__SK218_MAP2K2	222.77	5.1e-63		221.86	9.7e-63
TK_Eph__SK126_EphA8	222.47	6.3e-63		221.57	1.2e-62
TK_InsR__SK178_INSR	222.55	6e-63		221.56	1.2e-62
TK_Fes__SK142_FES	222.28	7.2e-63		221.34	1.4e-62
TKL_STKR_Type_I_SK028_ALK4	221.54	1.2e-62		220.65	2.2e-62
TK_Eph__SK129_EphB3	220.2	3.1e-62		219.27	5.8e-62
TK_PDGFR__SK201_KIT	218.55	9.6e-62		217.39	2.1e-61
CAMK_CAMKL_PASK_SK499_PASK	217.7	1.7e-61		216.81	3.2e-61
Other_DYRK_HIPK_SK314_HIPK3	216.45	4.1e-61		215.45	8.2e-61
TK_PDGFR__SK094_CSFR	216.75	3.3e-61		215.44	8.3e-61
CAMK_MLCK__SK372_Titin	215.89	6.1e-61		214.94	1.2e-60			Dead
TKL_STKR_Type_I_SK029_ALK5	214.39	1.7e-60		213.47	3.2e-60
TK_InsR__SK174_IGF1R	214.48	1.6e-60		213.46	3.3e-60
TK_Fak__SK424_PYK2	214.25	1.9e-60		213.27	3.7e-60
TK_Eph__SK130_EphB4	214.09	2.1e-60		213.15	4e-60
CAMK_PIM__SK291_PIM1	213.7	2.8e-60		212.7	5.5e-60
STE_STE7__SK219_MAP2K5	213.37	3.5e-60		212.38	6.9e-60
TK_Met__SK332_RON	213.3	3.6e-60		212.3	7.3e-60
TKL_RAF__SK605_KSR2	212.77	5.3e-60		211.82	1e-59			Dead
TKL_MLK_HH498_SK494_HH498	212.27	7.4e-60		211.31	1.5e-59
Other_DYRK_Dyrk2_SK116_DYRK4	211.48	1.3e-59		210.48	2.6e-59
Other_NKF1__SK650_SBK	210.76	2.1e-59		209.77	4.2e-59
CAMK_MAPKAPK_MAPKAPK_SK214_MAPKAPK5	209.87	3.9e-59		209.6	4.7e-59
CMGC_CDK_CDK7_SK603_SGK149	210.55	2.4e-59		209.44	5.3e-59
AGC_GRK__SK578_GPRK7	210.22	3.1e-59		209.32	5.8e-59
TKL_LISK_TESK_SK368_TESK1	207.16	2.6e-58		209.31	5.8e-59
AGC_RSK_Unique_SK491_H19102	210.23	3.1e-59		209.24	6.1e-59
TK_Axl__SK386_TYRO3	209.61	4.7e-59		208.61	9.4e-59
TK_JakA__SK185_JAK1	208.88	7.8e-59		207.81	1.6e-58
STE_STE7__SK230_MAP2K7	208.68	8.9e-59		207.74	1.7e-58
CMGC_CDK_CDK8_SK443_SGK479	206.52	4e-58		207.71	1.8e-58
TK_PDGFR__SK274_PDGFRa	208.73	8.6e-59		207.56	1.9e-58
CMGC_CLK__SK090_CLK1	207.64	1.8e-58		206.71	3.5e-58
CMGC_CDK_CDK8_SK072_CDK8	205.05	1.1e-57		206.28	4.7e-58
TK_Eph__SK121_EphA1	207.26	2.4e-58		206.17	5.1e-58
CAMK_MAPKAPK_MAPKAPK_SK213_MAPKAPK3	207.01	2.8e-58		205.99	5.8e-58
CMGC_MAPK_ERK_SK137_ERK4	205.47	8.3e-58		205.36	8.9e-58
CAMK_PIM__SK200_PIM3	205.44	8.4e-58		204.43	1.7e-57
TK_VEGFR__SK150_FLT1	204.81	1.3e-57		203.77	2.7e-57
CAMK_MAPKAPK_MAPKAPK_SK212_MAPKAPK2	203.13	4.2e-57		202.75	5.5e-57
TK_InsR__SK183_IRR	203.62	3e-57		202.6	6.1e-57
TKL_IRAK__SK257_IRAK4	192.33	7.5e-54		202.4	6.9e-57
TK_Csk__SK418_CTK	202.37	7.1e-57		201.46	1.3e-56
Other_EIFK__SK496_HRI	202.12	8.5e-57		201.15	1.7e-56
Other_Wnk__SK508_Wnk1	202.01	9.1e-57		201.03	1.8e-56
TKL_STKR_Type_I_SK030_ALK6	201.89	9.9e-57		201.02	1.8e-56
TK_JakA__SK186_JAK2	201.52	1.3e-56		200.97	1.9e-56
STE_STE7__SK238_MAP2K3	201.42	1.4e-56		200.39	2.8e-56
TK_Ror__SK333_ROR1	201.13	1.7e-56		200.2	3.2e-56
TK_PDGFR__SK275_PDGFRb	201.25	1.5e-56		200.18	3.2e-56
STE_STE7__SK220_MAP2K6	200.8	2.1e-56		199.79	4.2e-56
Other_NAK__SK422_sNEK6	200.6	2.4e-56		199.73	4.4e-56
Gcyc_GCyc__SK171_HSER	198.87	8e-56		197.99	1.5e-55			Dead
AGC_RSK_p70_SK670_SGK351	96.67	4.7e-25		197.97	1.5e-55
CMGC_CLK__SK091_CLK2	198.78	8.6e-56		197.81	1.7e-55
TK_JakA__SK187_JAK3	197.55	2e-55		196.54	4e-55
Other_EIFK__SK281_PEK	197.32	2.4e-55		196.31	4.7e-55
TK_Tie__SK370_TIE	195.89	6.3e-55		194.82	1.3e-54
TKL_RAF__SK205_KSR	195.73	7.1e-55		194.79	1.4e-54			Dead
AGC_MAST__SK455_MASTL	145.3	1.1e-39		194.44	1.7e-54
TKL_STKR_Type_I_SK027_ALK3	195.35	9.2e-55		194.4	1.8e-54
TK_VEGFR__SK151_FLT4	193.81	2.7e-54		192.75	5.6e-54
TK_VEGFR__SK402_KDR	193.64	3e-54		192.61	6.2e-54
TKL_MLK_ILK_SK177_ILK	193.04	4.6e-54		192.16	8.4e-54			Dead
Other_Wnk__SK641_pWnk3	193	4.7e-54		192.03	9.2e-54
Other_NAK__SK704_BIKE	192.89	5.1e-54		191.96	9.7e-54
TK_Axl__SK226_MER	192.99	4.7e-54		191.91	1e-53
TK_JakA__SK385_TYK2	189.74	4.5e-53		191.69	1.2e-53
CAMK_Trio__zSK537b_zSK537b_SPEG	192.2	8.2e-54		191.23	1.6e-53
TKL_STKR_Type_I_SK405_ALK7	189.99	3.8e-53		189.03	7.4e-53
Other_IRE__SK182_IRE1	189.82	4.3e-53		188.86	8.3e-53
Other_NAK__SK155_GAK	187.95	1.6e-52		187.05	2.9e-52
Other_IKK__SK175_IKKa	176.42	4.6e-49		186.54	4.1e-52
CMGC_CLK__SK484_CLK4	185.71	7.3e-52		185.76	7.1e-52
Other_Wnk__SK016_Wnk2	185.91	6.4e-52		184.94	1.3e-51
Other_ULK__SK452_AA215311	185.86	6.6e-52		184.92	1.3e-51
Other_DYRK_HIPK_SK582_HIPK4	173.87	2.7e-48		184.59	1.6e-51
TK_Ror__SK334_ROR2	185.15	1.1e-51		184.2	2.1e-51
CAMK_Trio__SK537_SPEG	184.68	1.5e-51		183.69	3e-51
TK_Alk__SK024_ALK	184.67	1.5e-51		183.57	3.2e-51
TK_Syk__SK363_SYK	182.98	4.9e-51		181.88	1e-50
Other_IKK__SK176_IKKb	160.31	3.3e-44		181.45	1.4e-50
TK_EGFR__SK167_HER3	180.92	2e-50		179.94	4e-50			Dead
Other_Wnk__SK588_pWnk4	180.82	2.2e-50		179.84	4.3e-50
Other_IRE__SK498_IRE2	180.82	2.2e-50		179.8	4.4e-50
CMGC_CLK__SK092_CLK3	180	3.9e-50		179.01	7.6e-50
Other_ULK__SK493_H85389	178.42	1.1e-49		178.79	8.9e-50
Other_NAK__SK506_MPSK1	178.57	1e-49		177.57	2.1e-49
TKL_STKR_Type_I_SK026_ALK2	178.49	1.1e-49		177.45	2.3e-49
TKL_RIP__SK330_RIPK3	174.33	2e-48		173.92	2.6e-48
TK_Ack__SK375_TNK1	174.81	1.4e-48		173.91	2.6e-48
TKL_STKR_Type_I_SK025_ALK1	174.21	2.1e-48		173.33	3.9e-48
TK_Syk__SK397_ZAP70	172.48	7.1e-48		171.37	1.4e-47
TK_Lmr__SK415_LMR3	171.23	1.7e-47		170.23	3e-47
TK_Alk__SK209_LTK	169.97	4e-47		169.03	6.7e-47
CAMK_PIM__SK292_PIM2	169.92	4.2e-47		168.83	7.6e-47
Other_WEE__SK248_MYT1	169.36	6.1e-47		168.42	1e-46
CMGC_CDK_CDC2_SK483_CCRK	168.51	1.1e-46		167.56	1.8e-46
TKL_RIP__SK546_ANKRD3	166.97	3.2e-46		165.82	5.5e-46
TKL_LRRK___SK698_LRRK1	164.03	2.5e-45		162.86	3.8e-45
Other_Unique__SK516_Not_RIP4	162.78	5.9e-45		162.86	3.8e-45
Other_DYRK_PRP4_SK321_PRP4	163.36	3.9e-45		162.33	5.4e-45
STE_Unique__SK253_NIK	159.52	5.6e-44		161.13	1.2e-44
TKL_RIP__SK329_RIPK2	161	2e-44		159.94	2.6e-44
Other_CDC7__SK066_CDC7	160.19	3.5e-44		159.13	4.4e-44
TK_Lmr__SK413_LMR1	157.14	2.9e-43		156.14	3.1e-43
TKL_STKR_Type_II_SK369_TGFbRII	152.91	5.5e-42		153.99	1.3e-42
Other_WEE__SK391_Wee1	154.02	2.5e-42		153.06	2.4e-42
Other_IKK__SK193_IKKe	144.82	1.5e-39		151.63	6e-42
Other_NKF1__SK581_SGK069	152.14	9.4e-42		151.12	8.5e-42
STE_STE7__SK540_MAP2K2psu	151.98	1e-41		151.07	8.8e-42
Other_IKK__SK531_TBK1	142.2	9.2e-39		149.09	3.2e-41
TKL_STKR_Type_II_SK365_T-ALK	148.66	1e-40		148.04	6.4e-41
Other_WEE__SK723_Wee1b	148.63	1.1e-40		147.7	8e-41
TKL_LISK_TESK_SK532_TESK2	146.49	4.7e-40		147.58	8.6e-41
Other_PLK__SK522_SGK384	138.02	1.7e-37		147.05	1.2e-40
STE_STE20_STLK_SK433_STLK5	146.64	4.2e-40		145.71	2.9e-40			Dead
TKL_STKR_Type_II_SK010_ACTR-II	139.8	4.9e-38		141.28	5.4e-39
TKL_RIP__SK658_SGK288	137.81	1.9e-37		140.05	1.2e-38
TK_Unique__SK530_SuRTK106	140.51	3e-38		139.79	1.4e-38			Dead
TKL_IRAK__SK179_IRAK1	121.9	1.2e-32		138.94	2.5e-38
Other_TOPK__SK529_TOPK	133.6	3.6e-36		138.85	2.7e-38
Other_TBCK__SK664_TBCK	120.51	3.1e-32		138.06	4.5e-38			Dead
TK_Ryk__SK340_RYK	138.69	1.1e-37		137.66	5.8e-38
CAMK_Unique__SK492_H60215	35.19	1.2e-08		137.64	5.9e-38			Dead
TK_Eph__SK627_EphA10	136.86	3.7e-37		135.94	1.8e-37			Dead
CKI_CKI__SK087_CKIg3	121.97	1.1e-32		135.28	2.8e-37
TKL_LRRK___SK690_LRRK2	131.11	2e-35		133.05	1.2e-36
CKI_CKI__SK647_CKIg1	123.04	5.4e-33		131.99	2.4e-36
STE_STE20_STLK_SK434_STLK6	131.94	1.1e-35		131.07	4.4e-36			Dead
TK_Eph__SK132_EphB6	131.9	1.2e-35		130.85	5e-36			Dead
CAMK_Trb__SK014_Trb1	121.02	2.2e-32		130.18	7.9e-36			Dead
Other_ULK__SK457_AA311714	127.56	2.3e-34		128.5	2.4e-35			Dead
CKI_CKI__SK541_CKIa2	112.75	6.7e-30		128.47	2.4e-35
CAMK_Trb__SK160_Trb2	114.36	2.2e-30		126.9	6.7e-35			Dead
Other_SRPK__SK358_SRPK1	127.39	2.6e-34		126.44	9.1e-35
TKL_STKR_Type_II_SK228_MISRII	127.21	3e-34		126.28	1e-34
CAMK_Trio__zSK601b_zSK601b_Obscurin	126.34	5.5e-34		126.01	1.2e-34
CKI_CKI__SK086_CKIg2	113.7	3.5e-30		125.73	1.5e-34
CKI_CKI__SK082_CKIa	111.02	2.2e-29		125.26	2e-34
Other_SRPK__SK359_SRPK2	123.67	3.5e-33		122.75	1e-33
CKI_CKI__SK083_CKId	112.01	1.1e-29		122.7	1.1e-33
TKL_STKR_Type_II_SK011_ACTR-IIB4	122.1	1e-32		121.77	2e-33
STE_STE20_STLK_SK747_STLK6r	117.74	2.1e-31		121.56	2.3e-33			Dead
CKI_CKI__SK084_CKIe	109.38	7e-29		121.04	3.2e-33
Other_SRPK__SK507_MSSK1	120.22	3.8e-32		119.29	1e-32
TK_Lmr__SK414_LMR2	118.38	1.4e-31		117.34	3.6e-32
CKI_CKIL__SK453_CKIL2	110.43	3.4e-29		116.68	5.5e-32
CAMK_Unique__SK062_VACAMKL	114.59	1.9e-30		113.74	3.8e-31			Dead
STE_STE20_STLK_SK631_SGK211	114.25	2.4e-30		113.36	4.9e-31
Other_Unique__SK661_KIS	113.26	4.8e-30		112.64	7.8e-31
CKI_CKIL__SK526_CKIL1	104.62	1.9e-27		109.67	5.5e-30
TKL_Unique__SK458_MLKL	104.06	2.8e-27		107.59	2.1e-29		Best score (local or global) is > e-30	Dead
TKL_IRAK__SK181_IRAK-M	87.35	3e-22		100.62	2.1e-27		Best score (local or global) is > e-30	AOK
Other_NKF1__SK592_SGK110	99.38	7.2e-26		98.4	8.9e-27		Best score (local or global) is > e-30	AOK
TK_JakB__zSK185b_zSK185b_Jak1	98.96	9.6e-26		97.91	1.2e-26		Best score (local or global) is > e-30	Dead
AGC_RSKL__SK517_RPS6KC1	51.47	1.9e-11		93.07	2.9e-25		Best score (local or global) is > e-30	Dead
Other_Unique__SK521_SGK071	86.89	4.1e-22		91.45	8.5e-25		Best score (local or global) is > e-30	Dead
TK_JakB__zSK186b_zSK186b_Jak2	91.97	1.2e-23		90.96	1.2e-24		Best score (local or global) is > e-30	Dead
CAMK_Trb__SK694_Trb3	64.46	2.3e-15		86.2	2.7e-23		Best score (local or global) is > e-30	Dead
TK_JakB__zSK385b_zSK385b_Tyk2	86.03	7.5e-22		85.04	5.7e-23		Best score (local or global) is > e-30	Dead
TKL_IRAK__SK180_IRAK2	73.46	4.6e-18		83.06	2.1e-22		Best score (local or global) is > e-30	Dead
Other_VPS15__SK262_p150PI3K	82.41	9.2e-21		81.4	6.3e-22		Best score (local or global) is > e-30	Dead
STE_Unique__zSK490b_zSK490b_GCN2b	67.87	2.2e-16		77.29	9.3e-21		Best score (local or global) is > e-30	Dead
Other_NKF2__SK456_PINK1	74.49	2.2e-18		76.67	1.4e-20		Best score (local or global) is > e-30	AOK
AGC_RSKL__SK473_AAD30182	61.96	1.3e-14		70.13	1e-18		Best score (local or global) is > e-30	Dead
Other_NRBP__SK479_NRBP1	59.65	6.5e-14		69.74	1.3e-18		Best score (local or global) is > e-30	Dead
Other_SCY1__SK475_SCYL2	46.34	6.6e-10		55.27	1.7e-14		Best score (local or global) is > e-30	Dead
Other_NRBP__SK520_NRBP2	39.56	6e-09		55.07	2e-14		Best score (local or global) is > e-30	Dead
Other_BUB__SK409_BUB1	22.47	8.3e-08		43.6	3.7e-11		Best score (local or global) is > e-30	AOK
CKI_VRK__SK389_VRK1	32.66	1.7e-08		39.92	4.1e-10		Best score (local or global) is > e-30	AOK
Other_Unique__SK729_RNAseL	0.58	2e-06		37.92	1.5e-09		Best score (local or global) is > e-30	AOK
CKI_VRK__SK390_VRK2	18.64	1.5e-07		37.05	2.7e-09		Best score (local or global) is > e-30	AOK
Other_NKF3__SK643_SGK223	-23.23	9.4e-05		24.78	9e-06		Best score (local or global) is > e-30	Dead
Other_Bud32__SK464_PRPK	-18.76	4.7e-05		24.51	1e-05		Best score (local or global) is > e-30	Uses alt K?
AGC_RSK_p70_SK732_SGK470				23.68	1.7e-05		Best score (local or global) is > e-30	Pending sequence extension
Other_Slob__SK528_Slob	-18.69	4.7e-05		22.78	3.2e-05		Best score (local or global) is > e-30	Dead
TK_JakB__zSK187b_zSK187b_Jak3	19.53	1.3e-07		21.26	8.5e-05		Best score (local or global) is > e-30	Dead
Other_Unique__SK652_SGK396	-18.09	4.3e-05		21.06	9.8e-05		Best score (local or global) is > e-30	Dead
Other_NKF3__SK649_SGK269	-7.32	8e-06		19.89	0.000211		Best score (local or global) is > e-30	Dead
Other_Unique__SK628_SGK196	-40.91	0.001436		18.69	0.000462		Best score (local or global) is > e-30	Dead
Other_Unique__SK699_SGK307				17.48	0.001025		Best score (local or global) is > e-30	Dead
Other_Unique__SK460_AA396601	-86.92	1.70221		15.42	0.003948		Best score (local or global) is > e-30	AOK
CKI_VRK__SK535_VRK3	-54.04	0.010814		12.55	0.025953		Best score (local or global) is > e-30	Dead
Other_Haspin__SK692_Haspin	-44.87	0.002639		11.7	0.045332		Best score (local or global) is > e-30	Dead
Other_SCY1__SK454_SCYL1	-57.63	0.018792		10.96	0.073716		Best score (local or global) is > e-30	Dead
Other_Unique__SK707_SGK424				8.64	0.338251		Best score (local or global) is > e-30	Dead
Other_SCY1__SK468_SCYL3	-43.75	0.002221		7.57	0.683019		Best score (local or global) is > e-30	Dead
Other_BUB__SK053_BUBR1	-87.26	1.79224					Best score (local or global) is > e-30	AOK
